# Supplementary material for: Comparative genomic analysis of 127 Escherichia coli strains isolated from domestic animals with diarrhea in China
Source: BMC Genomics. 2019 Mar 13;20:212. doi: 10.1186/s12864-019-5588-2 (PMC6416869; doi:10.1186/s12864-019-5588-2)
Supplement: Supplementary file 3 — Dataset S1. putative VF reference sequences. This table contains putative VF reference sequences used in this study. All putative VFs were classified according to their function. (XLSX 163 kb) [file 12864_2019_5588_MOESM3_ESM.xlsx]

## Sheet: Sheet1
Dataset S1 VF reference sequences
Adhesins
>gb|HM143900.1|:1073-4570 Escherichia coli strain DE205 autotransporter adhesin (aatA) gene, complete cds; and insertion sequence IS1 transposase genes, complete cds
ATGAATAAGAATATACGAATTTTACAATTTCTGGTCAGTATACTTTATTCTGTGCAGTCTCATTTTTCTGGTGCGCAAACAATACAACTGAATGGTAATGGTATACCTGAAAGTATAACCAGGAGTATTACAGGTGTTGATGGAAACGCGGCGCTTAATATCAGCGTGCCGTATAAAACAAGTTATACTCAAAATATACTATCTGTTGAAAGCAGTATTAACATCAAAGGAGGAACAAGCAATACATCAATCGGTGGTGCAGGTGTCTACGGTGAAAACTTTACGCTAAATAATAATGGTAGTGTTTGGGGAGGAGATGGATATAATGGTGGAATTGCTGTTAGTGGCAACAAAATATCTATAAACAATTACAGAAATGTATATGGGGGTAATGGTCTT…
>gi|406685749|gb|JX402062.1| Escherichia coli strain DE205B AatB (aatB) gene, complete cds
ATGAAAACTGTAAACGTAGCTTTACTGGCACTCATAATTTCAGCAACATCCAGCCCTGTTGTTTTAGCTGGTGATACCATTGAAGCGGCGGCAACAGAGCTTTCAGCCATTAACTCCGGCATGTCGCAATCGGAGATTGAGCAGAAGATTACCCGCTTTTTAGAACGCACAGACAACAGTCCCGCTGCGTATACCTATTTGACTGAACATCACTACATCCCTTCTGAAACACCTGATACCACTCAGACTCCCCCTGTCCAGACAGATCCTGACGCAGGACAAAAAACCGTTGCCGCTACAGGTGTTGTACAGATACCTGCCCGTTATCAGAGCATGATCAACGCCCGACAGTCTGCGGTAACTGACGCCCAGCAAACGCAAATTACAGAGCAACAGGCG…
>VFG0861 pic - Pic serine protease precursor [Escherichia coli 042] (VF0218)
ATGAATAAAGTTTATTCTCTTAAATATTGCCCCGTCACCGGGGGGCTTATTGCTGTCTCTGAACTTGCCCGCAGGGTAAT AAAAAAGACATGCCGAAGATTAACGCATATTCTTCTGGCTGGCATTCCAGCAATCTGTCTGTGTTACTCTCAGATATCCC AGGCGGGTATTGTCCGTTCCGATATTGCCTATCAGATTTATCGTGATTTCGCCGAAAACAAAGGGCTTTTTGTACCTGGT GCCAATGATATTCCGGTATATGATAAGGACGGAAAACTTGTGGGAAGACTGGGTAAAGCCCCAATGGCCGATTTCAGCAG TGTGAGCTCAAATGGCGTTGCTACGCTTGTATCGCCTCAGTATATCGTCAGCGTAAAGCATAACGGAGGATATCG…
gb|AE014075.1|:2732658-2733137 Escherichia coli CFT073, yfcQ,complete genome
TCATTGGTAATCCACCTGTAATGTTGCGTAGGCAGAAAAGGTTCCGTCGCTGAGCGCCGCATCATTGGCT TTCACCGGCACAGCTTGCAGCGTTGGCGGCGTTGACGGGTCAATTTTCAACGGTGTTCCCAGCTTAAACG GCTGGCCGTTTTGCTGTAGCTCAATCCCCAGGCCGCTAACGTCCGTTTCAATGGCGGAATCATCATAAGG GGTTTGGCTGCCCGTCCAGGTCAGGCTCATCTCCCAGGCGTCGTCGCGCACATCGGGGTCACATGTGATG GTGTAAGGCACATCCTGACGGAAATTATCGCCGTTAATGTTGTCGATAATGACGTTGCGAAACTCAACTT CGATCGTCTTACCATCGCTGATAGTACAGGCGGGTGGCGAAACC…
>gi|218425442:3997646-3998776 Escherichia coli ED1a chromosome, aufG, complete genome
TTACTGATATTCCACTCGCAATATAGCCAGTGCATTATAACGACCTGCCGCAGGCACTTTTCCAGTTGTA CTAACAGGTAAAGTCAGAAAAGTAACATCAGCAGTTTGCGCAGAAGCAGCCTGGTTTTCCACCAATCTGA ACGGAACGCCTACTGATGTTGCCAGGGCATTTAAATCTACGGAGTTTTGCTGACTATCCATAATCATAAT ACCAACATCAGGATTATCTTGTGCCTGAATAATACTTTGTTTCCCATTGGTATCACGTGTGGCGGAAATG TTACCGTCGAATACCAACGTCATTACCGCATCTGTATCTTTATTCGTACAATTAATCGGAATAGTTGTTG CTACAGGAGTAACACCAGCGGGCTTCGCTCCGGCACCAGCCCGG…
>VFG0879 fimH - FimH protein precursor [Escherichia coli CFT073] (VF0221)
ATGATTGTAATGAAACGAGTTATTACCCTGTTTGCTGTACTGCTGATGGGCTGGTCGGTAAATGCCTGGTCATTCGCCTG TAAAACCGCCAATGGTACCGCAATCCCTATTGGCGGTGGCAGCGCCAATGTTTATGTAAACCTTGCGCCTGCCGTGAATG TGGGGCAAAACCTGGTCGTAGATCTTTCGACGCAAATCTTTTGCCATAACGATTACCCAGAAACCATTACAGACTATGTC ACACTGCAACGAGGTTCGGCTTATGGCGGCGTGTTATCTAGTTTTTCCGGGACCGTAAAATATAATGGCAGTAGCTATCC TTTCCCTACTACCAGCGAAACGCCGCGGGTTGTTTATAATTCGAGAACGGATAAGCCGTGGCCGGTGGCGCTTTA…
>gb|AAJU02000014.1|:65941-66273 Escherichia coli F11 gcontig_1112495919716, curli production protein CsgC,whole genome shotgun sequence
ATGAATGCGTTATTACTCCTTGCGGCACTTTCCAGTCAGATAACCTTTAATACGACCCAGCAAGGGGATA TGTACACCATTATTCCTGAAGTCACTCTTACTCAATCTTGTCTGTGCAGAGTACAAATATTGTCCCTGCG CGAAGGCAGTTCAGGGCAAAGTCAGACGAAGCAAGAAAAGACCCTTTCATTGCCTGCTAATCAACTCATT GCTTTGACGAAGTTGAGTTTAAATATTTCCCCGGACGATCGGGTGAAAATAGTTGTTACTGTTTCTGATG GACAGTCACTTCATTTATCACAACAATGGCCGCCATCTTCAGAAAAGTCTTAA
>gb|AFST01000003.2|:70436-71020 Escherichia coli O104:H4 str. C227-11 C227-11_0003, yadN, whole genome shotgun sequence
ATGTCTAAAAAATTAGGTTTTGCCCTGTCTGGTCTTATGCTGGCAATGGTTGCAGGTACTGCTTCTGCTG ATATGGATGGTGGTCAGTTAAATATCAGTGGTCTGGTTGTTGATAACACCTGTGAAACCCGCGTTGACGG CGGTAATAAAGATGGTCTGATCCTGCTGCAAACTGCAACTGTTGGTGAAATCGATGCTGGCGTGCTGAAT GACACCGTTGGCGCTAAAGCCAAACCTTTCAGCATCACCGTTGACTGCAGCAAAGCAAATCCGAATCCAG GTAGTACAGCTAAAATGACCTTCGGTTCTGTTTTCTTTGGTAATAGCAAAGGAACGCTGAACAACGACAT GTCTATTAACAACCCGTCTGACGGCGTGAATATCGCTCTGCACA…
>VFG0880 papI - PapI protein [Escherichia coli CFT073] (VF0220)
ATGAGTGAATATATGAAGAATGAAATACTGGAATTTCTGAACAGGCATGATGGAGGGAAAACGGCAGAAATTGCAGAGGC GCTGGCGGTAACGGATTACCAGGCCCGCTATTACCTGTTATTACTGGAAAAAGCAGGTATGGTTCAGCGCTCACCATTAA GACGGGGCATGGCAACATACTGGTTTCTGAAAGGAGAGAAGCAGGCGGGGCAGAGCTGTTCTTCCACAACTTAA
>VFG0881 papB - PapB protein [Escherichia coli CFT073] (VF0220)
ATGGCGCATCATGAAGTCATCAGTCGGTCAGGAAATGCGTTTTTGCTGAATATACGCGAGAGCGTACTGTTGCCCGGGTC TATGTCTGAAATGCATTTTTTTTTACTGATAGGTATTTCTTCTATTCACAGTGACAGGGTCATTCTGGCTATGAAGGACT ATCTGGTAGGTGGGCACTCCCGTAAGGAGGTCTGCGAGAAATACCAGATGAATAATGGGTATTTCAGTACAACACTGGGG AGACTTATACGGCTGAATGCTCTTGCAGCAAGGCTTGCACCTTATTATACAGATGAGTCCTCGGCATTTGACTAA
>VFG0882 papA - PapA protein [Escherichia coli CFT073] (VF0220)
GTGTGTTCAGTAATGAAAAAGAGGTTGTTATTTATGATTAAGTCGGTTATTGCCGGTGCGGTAGCTATGGCAGTGGTGTC TTTTGGTGCATATGCTGCTCCAACTATTCCTCAGGGGCAGGGTAAAGTAACTTTTAACGGAACTGTAGTAGATGCACCAT GTGGTATTGATGCTCAGTCTGCTGATCAATCTATTGATTTTGGACAAGTATCAAAATTATTTCTGGAGAATGATGGGGAA AGTCAACCCAAATCTTTTGATATTAAACTTATAAATTGTGATATTACAAACTTTAAAAAAGCTGCTGGCGGTGGTGGGGC GAAGACTGGCACAGTATCTCTGACTTTTTCGGGTGTCCCAAGTGGTCCGCAGAGTGACATGTTACAGACCGTCGG…
>VFG0883 papH - PapH protein [Escherichia coli CFT073] (VF0220)
ATGAGACTGCGATTCTCTGTTCCACTTTTCTTTTTTTGCTGTGTGTTTGTTCATGGTGTTTTTGCCGGTCCGTTTCCTCC GCCCGGCATGTCCCTTCCTGAATACTGGGGAGAAGAACACGTATGGTGGGACGGCAGGGCTGCTTTTCATGGTGAGGTTG TCAGACCTGCCTGTACTCTGGCGATGGAAGACGCCTGGCAGATTATCGATATGGGGGAAACCCCGGTTCGGGATTTACAG AATGGTTTTTCCGGACCTGAAAGAAAATTCAGCCTCCGGCTCAGGAACTGTGAATTTAACAGTCAGGGTGGGAACCTTTT CTCTGATTCCCGGATAAGGGTGACTTTCGATGGTGTCCGGGGTGAAACGCCGGATAAGTTTAATTTATCCGGTCA…
>VFG0884 papC - PapC protein [Escherichia coli CFT073] (VF0220)
GTGATGCGTGGAATGAAAGACAGAATACCTTTTGCAGTCAACAATATTACCTGTGTGATATTGTTGTCTCTGTTTTGTAA CGCAGCCAGTGCCGTTGAGTTTAATACAGATGTACTTGACGCGGCGGACAAGAAAAATATTGACTTCACCCGTTTTTCAG AAGCCGGTTATGTTCTGCCGGGGCAATATCTTCTGGATGTGATTGTTAACGGGCAAAGTATTTCTCCCGCATCGTTACAG ATTTCATTTGTTGAACCTCAGTCGTCAGGAGATAAGGCAGAAAAAAAATTGCCACAGGCCTGTCTGACATCAGATATGGT CAGACTGATGGGGTTAACAGCAGAATCTCTGGATAAAGTTGTTTACTGGCATGATGGTCAGTGTGCGGATTTTCA…
>VFG0885 papD - PapD protein [Escherichia coli CFT073] (VF0220)
ATGACGCTTGATATCTCCAATGATAACAAACAACTGCCCTATCTTGCTCAGGCATGGATAGAAAATGAAAATCAGGAAAA AATTATTGCAGGGCCGGTTATTGCCACCCCTCCGGTTCAGCGCCTTGAGCCGGGTGCGAAAAGCATGGTCAGGCTGAGTA CCACACCGGATATCAGTAAACTTCCTCAGGACAGGGAATCACTGTTTTATTTTAATCTCCGGGAAATACCGCCGAGGAGT GAAAAGGCCAATGTACTGCAGATAGCCTTACAGACCAAAATAAAGCTTTTTTATCGCCCGGCAGCAATTAAAACCAGACC AAATGAAGTATGGCAGGACCAGTTAATTCTGAACAAAGTCAGCGGTGGGTATCGTATTGAAAACCCGACCCCCTA…
>VFG0886 papJ - PapJ protein [Escherichia coli CFT073] (VF0220)
ATGGTTGTGAATAAAACAACAGCAGTACTGTATCTTATTGCACTGTCGCTGAGTGGTTTCATCCATACTTTCCTGCGGGC TGAAGAGCGGGGTATATACGATGACGTCTTTACTGCAGATGAGTTGCATCATTACCGGATAAATGAACGGGGGGGACGCA CCGGAAGCCTGGCAGTCAGTGGTGCACTGCTGTCCTCACCCTGCACGCTGGTGAGTAATGAGGTGCCGTTAAGCCTCCGG CCGGAGAATCACTCTGCGGCAGCCGGAGCTCCTCTGATGCTGAGGCTGGCAGGATGTGGGGACGGTGGTGCACTTCTGCC CGGAAAACGGGGCGTTGCGATGACAGTCTCCGGCTCACTGGTAACCGGTCACGGAACCGGAAGTGCTTTACTTCC…
>VFG0887 papK - PapK protein [Escherichia coli CFT073] (VF0220)
GTGATGATAAAAAGCACAGGCGCTCTTTTACTGTTTGCCGCACTGTCTGCCGGACAGGCAATAGCCTCAGATGTGGCATT CAGGGGTAATCTGCTTGACAGACCCTGCCATGTGTCCGGTGACAGTCTGAATAAACATGTCGTCTTCAAAACCCGGGCGT CCAGGGATTTCTGGTATCCGCCCGGACGTTCGCCGACAGAGTCGTTTGTCATCAGGCTGGAAAACTGCCATGCAACAGCA GTTGGCAAAATTGTGACCCTGACCTTTAAGGGAACGGAAGAGGCGGCCCTCCCGGGCCATCTGAAGGTAACCGGAGTGAA TGCCGGCCGGTTAGGCATTGCACTGCTGGACACCGATGGCAGCAGTCTGCTGAAACCCGGCACCTCCCATAACAA…
>VFG0888 papE - PapE protein [Escherichia coli CFT073] (VF0220)
TTGTACAGGATATTTCAGATGAAAAAGATAAGAGGTTTGTGTCTTCCGGTAATGCTGGGGGCAGTGTTAATGTCTCAGCA TGTACATGCAGCTGATAATCTGACCTTTAAAGGAAAACTGATTATTCCTGCCTGTACTGTAACAAAGGCAGAGGTTGACT GGGGAAATGTAGAGATTCAGACCCTGAGTCAAAATGGAAATCACGAAAAAGAGTTTACTGTGAATATGCAGTGTCCTTAT CATTTGGGAACAATGAAGGTTACGATAACGGCAACAAACACTTATAACAATGCTATTTTAGTTCAGAATACATCAAACAC ATCTTCTGATGGGGTACTTGTTTATCTTTATAACAGTAATGCAGGAAATATTGGGACTGCGATAACTTTAGGGAC…
>VFG0889 papF - PapF protein [Escherichia coli CFT073] (VF0220)
ATGTTTTCTGTACCGCTCTCCGGAGGGGGAATGGCTCGTTTATCATTATTTATATCGTTGCTTCTGACATCGGTCGCTGT ACTGGCTGATGTGCAGATTAACATCAGGGGAAATGTTTATATCCCCCCATGCACCATTAATAACGGGCAGAATATTGTTG TCGATTTTGGGAATATTAATCCTGAGCACGTGGACAACTCACGTGGTGAGGTAACAAAAACCATAAGCATATCCTGTACG TATAAGAGTGGCTCACCCTGGATAAAGGTCACAGGTAATGCAATGGCTGGGCAGACTAATGTACTGGCAACAAATATAGC CAATTTTGGTATAGCGTTGTATCAGGGAAAAGGAATGTCAACACCTCTTACATTAGGTAATGGTTCAGGAAATGG…
>VFG0890 papG - PapG protein [Escherichia coli CFT073] (VF0220)
ATGAAAAAATGGTTCCCAGCTTTGTTATTTTCCTTGTGTGTGTCTGGTGAGTCCTCTGCATGGAATAATATTGTCTTTTA CTCCCTTGGAAACGTTAACTCTTATCAGGGAGGGAATGTGGTGATTACTCAAAGGCCACAATTTATAACTTCGTGGCGCC CGGGCATTGCTACGGTAACCTGGAATCAGT
or
GTAATGGTCCTGAGTTCGCTGATGGCTCCTGGGCTTACTACAGGGAGTATATTGCGTGGGTAGTATTCCCCAAAAAGGTT ATGACCAAAAATGGATATCCCTTATTTATTGAGGTTCATAATAAAGGTAGCTGGAGTGAGGAGAATACTGGTGACAATGA CAGCTATTTTTTTCTCAAGGGGTATAAGTGGGATGAGCGGGCCTTTGATGCAGGTAATTTGTGTCAGAAACCAGGAGAAA CAACTCGTCTGACTGAGAAATTTAACGATATTATTTTTAAAGTCGCCTTACCTGCAGATCTTCCTTTAGGGGATTATTCT GTTACAATTCCATACACTTCCGGCATACAGCGTCATTTCGCGAGTTACTTGGGGGCCCGTTTTAAAATCCCATAC…
>VFG1446 sfaA - S-fimbrial protein precursor [Escherichia coli] (VF0235)
ATGAAGTTAAAATTCATCTCCATGGCTGTATTTTCAGCCCTGACCTTGGGTGTTGCGACAAATGCGTCTGCTGTCACCAC GGTTAATGGTGGTACAGTTCATTTTAAGGGGGAAGTTGTTGATGCTGCATGTGCTGTAAACACTAATTCAGCAAATCAAA CGTTTTCTGGGCAAGTTCGTTCAGCTAAGTTGGCGAATGATGGAGAGAAGAGTTCCCCTGTTGGATTTAGTATTGAACTT AATGACTGTAGTTCTGCAACTGCCGGGCATGCATCAATTATCTTTGCAGGAAATGTTATTGCTACACACAATGATGTGCT GTCTCTACAGAATAGTGCTGCAGGTAGTGCAACAAATGTAGGTATTCAGATATTGGATCATACAGGTACTGCAGT…
>VFG1640 sfaC - SfaC protein [Escherichia coli 536]
ATGCAGAATGAAATAATGGGTTTTCTGAGCAGACATAATGTAGGGAAAACCGCAGAAATTGCGGAGGCGCTGGCGGTAAC GGATTATCAGGCACGCTATTACCTGTTATTACTGGAAAAAGAAGGTATGGTTCAGCGCTCTCCATTAAGGCGAGGCATGG CAACATACTGGTTTCTGAAAGGAGAGATGCAGGCGGGACAGAGCTGTTCTTCCACAACTTAA
>VFG1641 sfaB - SfaB protein [Escherichia coli 536]
ATGGCACAGCATGAAGTTATTACCCGGGGAGGGGATGCTTTTTTACTAAAATTACGTGAGAGCGCGCTGTCATCCGGCTC CATGTCTGAAGAACAATTTTTTTTACTGATAGGTATTTCTTCTATTCACAGTGACAGAGTTATTCTCGCTATGAAGGATT ATCTGGTCAGTGGTCATTCCCGTAAAGATGTCTGCGAGAAATACCAGATGAATAATGGATATTTCAGTACAACGCTTGGG CGCCTTACCAGGTTGAATGTCCTCGTTGCCAGACTTGCTCCTTATTATACTGATAGTGTATCAGCTATAGCTGAAGCTGC TTCCCTGTAA
>VFG1643 sfaD - SfaD protein [Escherichia coli 536]
ATGAAAATATCGAAAATGGCAGTAATGTTATTTTTGCTGCCTCCCGCTGCACTGGCCGGAAACCACTGGCATGTCATGCT TCCGGGAGGAAACATGCGCTTCCAGGGAAAAATAATTGCTGAAGCATGCAGTCTTGCCCTGTCAGACAGGCAGATGACTG TGGATATGGGGCAACTCAGCAGCAATCGATTTCACGCCGCCGGTGAGTATGGGGACCCTGTGGGCTTTGATATTCACCTT CAGGACTGCAGCACTGTCGTCAGTCAGCGGGTGGGGATTTCCTTTTATGGCGTATCAGATATTCACGAACCGGAGTTGCT GTCGGTGGAAGAGGAGAATGATGCCTCAGACGGAATCGCTATCGCTTTATTTAATGAAAGCGGAGAGCTGGTAAA…
>VFG1644 sfaE - SfaE protein [Escherichia coli 536]
ATGATGAAGCACATGCGTATATGGGCCGTTCTGGCATCATTTTTAGTCTTTTTTTATATTCCGCAGAGCTATGCCGGGGT TGCTCTGGGTGCCACCCGTGTGATTTACCCTGAAGGGCAAAAACAGGTACAACTGGCGGTAACAAATAATGATGATAAAA GTAGTTACCTTATTCAGTCATGGATTGAAAATGCTGAAGGAAAAAAGGATGCCAGGTTTGTAATTACTCCTCCGTTATTT TCCATGCAGGGAAAGAAAGAGAATACCCTGAGAATTATTGATGCCACAAACGGACAGATGCCGGAAGACAGGGAAAGTTT GTTCTGGGTGAATGTCAAGGCCATCCCGGCCATGGATAAGGCGAAAACCGGCGAGAATTATCTGCAGTTTGCAAT…
>VFG1645 sfaF - SfaF protein [Escherichia coli 536]
ATGTTTTCCGGAGATGGCGGACAACTCCTGTCTGATAAATCACTGACCGGCTCTGCTGGCGGGGGTAATAACAGAATGAG ATTTAATATACTGCCGCTGGCATTTTTTATCGGGATAATTGTTTCTCCGGCCCGGGCTGAGCTCTATTTTAATCCGCGTT TTCTGTCTGATGACCCGGATGCGGTTGCGGACCTGTCTGCATTTACACAGGGGCAGGAGCTTCCGCCCGGCGTGTACCGG GTGGATATTTATCTGAATGATACGTATATCTCAACCCGTGACGTGCAGTTTCAGATGAGTCAGGACGGGAAGCAACTTGC CCCCTGCCTGAGTCCGGAGCATATGAGTGCGATGGGGGTAAACCGTTATGCCGTGCCGGGTATGGAGAGACTGCC…
or
TTCCCCTGCGCTCCCGTCTGACGATGGGGGACAGTTATACCCGGGGGGATATTTTTGACGGTGTAAATTTCAGGGGTATT CAACTGGCCTCTGATGACAATATGGTTCCGGACAGCCAGAGAGGGTATGCACCGACAATTCACGGTATTTCCCGGGGAAC ATCCCGGATTAGTATCCGCCAGAACGGGTATGAAATTTACCAGAGTACGCTACCTCCAGGCCCGTTCGAGATAAACGATA TTTATCCGGCCGGGAGTGGAGGTGACTTACAGGTAACCCTGCAGGAAGCTGATGGCAGTGTACAGCGATTTAATGTGCCA TGGTCTTCGGTGCCTGTACTGCAACGTGAAGGGCATCTGAAATATGCTCTCAGTGCCGGAGAGTTTCGCAGTGGC…
>VFG1646 sfaG - SfaG protein [Escherichia coli 536]
ATGGTGAAGGATATTATTAAAACAGTGACATTCTCCTGCATGCTGGCCGGCAGTATGTTCGTTACCTGTCATGTCTGTGC AGCGGGTTCTGTGGTGAATATTACAGGCAATGTTCAGGATAACACCTGCGATGTTGACATTAACTCCCGAAACTTTGATG TCAGTCTGGGAAGTTATGACAGCCGACAGTTTACCGCAGCTGGTGATACCACACCTGCGTCGGTATTTCATGTCGGGTTA ACCTCCTGCGGCAGTGCTGTCCGTGCAGTGAAGCTGACATTTACGGGCACACCAGATAATCAGGAGGCGGGGCTTATTCA GATTAACAGCATAAATGGAGCACGGGGTGTGGGGATTCAGCTTCTTGATAAGGATAAACATGAGCTGAAAATTAA…
>VFG1647 sfaS - SfaS protein [Escherichia coli 536]
ATGAAACTGAAAGCTATTATATTGGCCACCGGTCTTATTAACTGTATTGCATTTTCAGCACAGGCAGTGGATACGACGAT TACTGTGACGGGTAATGTTTTGCAAAGAACATGTAATGTACCAGGGAATGTGGATGTTTCTTTGGGTAATCTGTATGTAT CAGACTTTCCCAATGCAGGAAGTGGATCTCCATGGGTTAATTTTGATCTGTCTCTCACCGGATGCCAGAATATGAATACT GTTCGGGCAACATTTAGTGGTACTGCGGATGGGCAGACATACTATGCGAATACAGGGAATGCTGGCGGTATCAAGATTGA AATTCAGGACAGGGATGGAAGTAATGCATCATATCACAATGGTATGTTCAAGACGCTTAATGTACAAAATAATAA…
>VFG1648 sfaH - SfaH protein [Escherichia coli 536]
ATGGCATATTCCCAGCCATCGTTTGCATTGTTGTGCAGAAATAACCAGACCGGGCAAGAATTTAACTCCGGGGATACATC CTTTCGGGTTAATGTCAGTCCTGTTGTGCAATATGATAAATCCATATCTGTATTGGACCTTTCCCAACTGGTATCATGTC AGAATGAGGACTCGACAGGCCAAAACTATGATTATCTGAAAATATTGAAAGGCAGTGGTTTTTCTCCTGCTCTGGATACC AAAACATACGGACGACTCGATTTTACAAGTCGTCCAACGGGGTATGCCAGGCAATTACCACTTCAGTTTGATTTGCAGGT GACAGAGGCGTTTTATCAATATGGTGTCTGGAAACCATTCCCTGCTAAATTATATCTGTACCCTGAACCGGGTGT…
>VFG0909 focA - F1C major fimbrial subunit precursor [Escherichia coli CFT073] (VF0224)
ATGAAGTTAAAATTCATCTCCATGGCTGTATTTTCAGCTCTGACCCTGGGTGTTGCGACAAATGCGTCTGCTGTCACCAC GGTTAATGGTGGTACAGTTCATTTTAAGGGTGAAGTGGTTAATGCTGCATGTGCTGTAAACACTAACTCATTCGATCAGA CGGTTAATCTTGGACAGGTTCGTTCCGAAAGATTGAAAGTAGATGGAGCTAAAAGCAATCCAGTTGGATTTACAATTGAA TTAAATGATTGTGACTCGCAGGTGTCTGCTGGTGCAGGAATTGTCTTTTCAGGCCCAGCAGTTACTGGTAAAACAGATGT TCTTGCTTTACAAAGTTCTGCAGCGGGTTCTGCAACAAACGTCGGCGTTCAGATTACTGACCATACCGGCAAGGT…
>VFG0910 focI - Putative minor F1C fimbrial subunit precursor [Escherichia coli CFT073](VF0224)
ATGGCAATAATGTTATTTTTGCTGTCTCCCGCTGCACTGGCCGGAAACCACTGGCATGTCATGCTTCCGGGAGGAAACAT GCGCTTCCAGGGAAAAATAATTGCTGAAGCATGCAGTCTTGCCCTGTCAGACAGGCAGATGACTGTGGATATGGGGCAAC TTAGCAGCAATCGATTTCACGCCGCCGGTGAGTATGGGGACTCTGTGGGCTTTGATATTCACCTTCAGGGCTGCAGCACT GTCGTCAGTCAGCGGGTGGGGATTTCCTTTTATGGCGTGTCAGATATTCACGAGCCGGAGTTGCTGTCGGTGGATGAGGA GAATGATGCCTCAGACGGAATCGCTATCGCTTTATTTAATGAAAGCGGAGAGCTGGTAAAACTTAATCAGCCTCC…
>VFG0911 focC - F1C periplasmic chaperone [Escherichia coli CFT073] (VF0224)
ATGATGAAGCACATGCGTATATGGGCCGTTCTGGCATCATTTTTAGTCTTTTTTTATATTCCGCAGAGCTATGCCGGGGT TGCTCTGGGGGCCACCCGTGTGATTTACCCTGAAGGGCAAAAACAGGTACAACTGGCGGTAACAAATAATGATGATAAAA GTAGTTACCTTATTCAGTCATGGATTGAAAATGCTGAGGGAAAAAAGGATGCCCGGTTTGTAATTACTCCTCCGTTATTT TCCATGCAGGGAAAGAAAGAGAATACCCTGAGAATTATTGATGCCACAAACGGACAGATGCCGGAAGACAGGGAAAGTTT GTTCTGGGTGAATGTCAAGGCCATCCCGGCCATGGATAAGGCGAAAACCGGCGAGAATTATCTGCAGTTTGCAAT…
>VFG0912 focD - F1C fimbrial usher [Escherichia coli CFT073] (VF0224)
TTGTGTTTGGCTGCTGATTTTATTTTTTCGCTCAGTGTGGGGGCTGACATGTTTTTCGGAGATGGCGGACAGCTCCTGTC TGATAAATCACTGACCGGCTCTGCTGGCGGGGGTAATAACAGAATGAAATTTAATATACTGCCGCTGGCATTTTTTATCG GGATAATTGTTTCTCCGGCCCGGGCTGAGCTCTATTTTAATCCGCGTTTTCTGTCTGATGACCCGGATGCGGTTGCGGAC CTGTCTGCATTTACACAGGGGCAGGAGCTTCCGCCAGGCGTGTACCGGGTGGATATTTATCTGAATGATACGTATATCTC AACCCGTGACGTGCAGTTTCAGATGAGTCAGGACGGGAAGCAACTTGCCCCCTGCCTGAGTCCGGAGCATATGAG…
or
AAAACATGGGCTGGCTGGGCGCTGTTTCACTGGATGCCACCCGTGCGAATGCCCGGTTACCGGATGAAAGCCGGCATGAC GGTCAGTCATATCGTTTTCTGTATAACAAGTCACTGACGGAAACAGGGACAAATATCCAGTTAATCGGATACCGCTACTC CACACGGGGCTATTTCAGCTTTGCTGATACCGCCTGGAAGAAAATGAGTGGTTACAGTGTTCTTACCCAGGACGGAGTGA TACAGATACAGCCGAAGTATACGGATTACTACAATCTGGCTTACAACAAGCGGGGAAGGGTGCAGGTGAGTATCAGCCAG CAGACGGGGGAATCGTCAACGTTGTATCTGAGTGGCAGCCACCAGAGTTACTGGGGAACGGACAGGACGGACCGT…
>VFG0913 focF - F1C minor fimbrial subunit F precursor [Escherichia coli CFT073] (VF0224)
ATGGTGAAGGATATTATTAAAACAGTGACATTCTCCTGCATGCTGGCCGGCAGTATGTTCGTTACCTGTCATGTCTGTGC AGCGGGTTCTGTGGTGAATATTACAGGCAATGTTCAGGATAACACCTGCGATGTTGACATTAACTCCCGAAACCTTGATG TCAGTCTGGGAAGTTATGACAGCCGACAGTTTACCGCAGCTGGTGATACCACACCTGCGTCGGTATTTCATGTCGGGTTA ACCTCCTGCGGCAGTGCTGTCAGTGCAGTGAAGCTGACATTTACGGGCACACCAGATAATCAGGAGGCGGGGCTTATTCA GATTAACAGCATAAATGGAGCGCGGGGTGTGGGGATTCAGCTTCTTGATAAGGATAAACATGAGCTGAAAATTAA…
>VFG0914 focG - F1C minor fimbrial subunit protein G presursor [Escherichia coli CFT073](VF0224)
ATGAAACTGAAAGCTATTATATTGGCCACCGGTCTTATTAACTGTATTGCATTTTCAGCACAGGCAGTGGATACGACGAT TACTGTTACAGGGAGGGTATTGCCACGTACCTGTACCATTGGTAATGGAGGAAACCCAAACGCCACCGTTGTTTTGGATA ACGCTTACACTTCTGACCTGATAGCAGCCAACAGCACCTCTCAGTGGAAAAATTTTTCGTTGACATTGACGAATTGTCAG AATGTAAACAATGTTACTGCCACCTTTGGTGGAACCGCAGAAAATACAAATTATTACAGAAATACAGGGGATGCTACTAA TATCATGGTTGAGCTACAGGAACAAGGTAATGGTAATACCCCCTTGAAAGTTGGTTCAACAAAAGTTGTTACAGT…
>VFG0915 focH - F1C Putative fimbrial adhesin precursor [Escherichia coli CFT073] (VF0224)
GTGCGGGAAGTATTAATTCACAAATTACTGTCACCTATACCTATGCGTAAATATTATCCCCTCTTTAAGAAAAGCACCGT CCTCGAGGGCTGTGTTTTATTCACATTTATAATGGCATATTCCCAGCCATCGTTTGCACTGTTGTGCAGAAATAACCAGA CAGGGCAGACTTTTCAGTCTGGAGACAGTCGCTTCAATATCACTCTTTCCCCAACAGTTCAGTATGATAAAGCCATTACA GTTCTGGATTTAAATCAACTGGTGTTATGTCAGAATGAAGATGCCTCTGGTCAGAACTATGACTATCTCAGGGTCAGACA GGGAACCGGTTTTTCTCCTTCATTAGATGCTAAAACATACGGAAGGCTGGACTTTACAAACAGGCTTTCTGGGTA…
>VFG0739 eae - intimin [Escherichia coli E2348/69] (VF0177)
ATGATTACTCATGGTTTTTATGCCCGGACCCGGCACAAGCATAAGCTAAAAAAAACATTTATTATGCTTAGTGCTGGTTT AGGATTGTTTTTTTATGTTAATCAGAATTCATTTGCAAATGGTGAAAATTATTTTAAATTGGGTTCGGATTCAAAACTGT TAACTCATAATAGCTATCAGAATCGCCTTTTTTATACGTTGAAAACAGGTGAAACTGTTGCCGATCTTTCTAAATCGCAA GATATTAATTTATCGACGATTTGGTCGTTGAATAAGCATTTATACAGTTCTGAAAGCGAAATGATGAAGGCCGAGCCTGG TCAGCAGATCATTTTGCCACTCAAAAAACTTCCCTTTGAATACAGTGCCTTACCACTTTTAGGTTCGGCACCTCT…
or
GTTAAGAGCAAATACGGTCTGGATCGTATCGTCTGGGATGATAGTGCATTACGTAGCCAGGGCGGCCAGATTCAGCATAG CGGAAGCCAAAGCGCACAAGATTACCAGGCTATTTTGCCTGCTTATGTGCAAGGTGGTAGCAATGTTTATAAAGTGACGG CTCGCGCCTATGACCGTAATGGCAATAGCTCTAACAATGTACTGCTTACTATTACCGTTCTGTCGAATGGTCAGGTGGTC GACCAGGTTGGGGTAACGGACTTTACGGCTGATAAGACTTCGGCTAAAGCGGATGGCACCGAAGCAATTACTTATACTGC GACGGTGAAAAAGAATGGGGTAGCTCAGGCTAATGTCCCTGTTTCATTTAATATTGTTTCAGGAACTGCAGTTTT…
>gi|91209055:c4786156-4785401 hek - Escherichia coli UTI89 chromosome, complete genome
ATGGAGATAATTGAAATGAATAAGGTTTTTGTTGTTTCAGTGGTGGCCGCAGCCTGTGTATTTGCAGTAAATGCAGGAGC AAAGGAAGGTAAAAGCGGTTTTTATCTGACCGGTAAAGCCGGTGCCTCTGTGATGTCACTTTCAGACCAGCGTTTCCTGT CAGGAGATGAGGAAGAAACATCAAAGTATAAAGGCGGCGATGACCATGATACGGTATTCAGTGGCGGTATTGCGGTCGGT TATGATTTTTATCCGCAGTTCAGTATTCCGGTTCGTACAGAACTGGAGTTTTACGCTCGTGGAAAAGCTGATTCGAAGTA TAACGTAGATAAAGACAGCTGGTCAGGTGGTTACTGGCGTGATGACCTGAAGAATGAGGTGTCAGTCAACACACT…
>gb|L33969.1|ECOLECTIN:13-1044 gafD - Escherichia coli N-acetyl-D-glucosamine specific fimbrial lectin (gafD) gene, complete cds
ATGACAAATTTTTATAAGGTCTGTCTGGCTGTATTCATTCTGGTTTGCTGCAATATCAGCCATGCGGCAGTTTCATTTAT TGGCAGTACGGAGAATGATGTTGGACCGTCTCAGGGCTCTTATTCCAGCACTCATGCAATGGATAACCTGCCATTTGTCT ATAATACCGGTTACAACATTGGATATCAGAATGCAAATGTCTGGCGTATTAGTGGCGGGTTTTGTGTTGGTCTGGACGGG AAAGTGGATTTACCCGTGGTTGGCAGTCTTGACGGGCAGAGTATTTATGGGCTGACGGAGGAGGTGGGACTCCTTATATG GATGGGGGACACGAATTATTCCAGGGGTACCGCGATGAGTGGAAACTCATGGGAGAATGTCTTTTCCGGATGGTG…
>gb|U95163.1|ECU95163:60-620 Dr-II - Escherichia coli Dr-II structural adhesin precursor (dra2E) gene, complete cds
ATGAAGGCAAAAAAATATGAAAATCAAATATACAATGAAAATGGCCGCCGTTGCCAGCGTCATGGTCGCCGGCTAGCTAT CGCGGATGCAAATGGGCTCAACACTGTGAACGCCGGGGATGGCAAGAATCTGGGCACCGCAACCGCAACCGCGACGATCA CCACTCTGCAGAGCTGCTCTGTCGACCTGAATCTCGTTACCCCGAACGCGACAGTGAACAGAGCAGGAATGCTAGCAAAC CGCGAAATCACTAAATTTTCGGTAGGGAGTAAGGATTGCCCTAGCGACACCTATGCTGTATGGTTTAAAGAGATCGATGG CGAAGGACAGGGGGTCGCGCAGGGCACTACGGTGACCAACAAGTTTTACCTTAAAATGACATCGGCCGACGGGAC…
>gb|S61968.1|S61968S1:76-819 nfaE - nonfimbrial adhesin I gene cluster: nfaE=30.5 kda CS3 fibrillae assembly protein homolog, nfaA=nonfimbrial adhesin I [Escherichia coli, 827, O83:K1:H4, Genomic, 840 nt, segment 1 of 2]
ATGAAAATGCGGGCTGTGGCTGTGTTCACCGGCATGCTGACGGGAGTGTTATCAGTGACAGGTTTGCTGTCAGCGGGGGC ATATGCCGCCGGGGGAGAAGGGAATATGTCTGCATCCGCGACGGAGACAAACGCCAGAGTATTCTCGCTGCATCTGGGGG CCACCCGGGTGGTGTACAACCCGGCCTCGTCGGGGGAGACGCTGACTGTGATTAATGACCAGGACTATCCGATGCTGGTG CAGTCGGAGGTGCTGAGTGAGGACCAGAAGAGTCCGGCGCCTTTTTGGTGGACACCACCGTTGTTCCGTCGTGATGGTCA GCAGTCGAGTCGTCGTCGTAGTGTCAGTACGGGCGGGGAGTTTCCGTCAGACCGTGAGAGTCGGCAGTGGATTTG…
>gi|254791136:c2532728-2530971 fliCH7 - Escherichia coli O157:H7 str. TW14359 chromosome, complete genome
ATGGCACAAGTCATTAATACCAACAGCCTCTCGCTGATCACTCAAAATAATATCAACAAGAACCAGTCTGCGCTGTCGAG TTCTATCGAGCGTCTGTCTTCTGGCTTGCGTATTAACAGCGCGAAGGATGACGCCGCAGGTCAGGCGATTGCTAACCGTT TTACTTCTAACATTAAAGGCCTGACTCAGGCGGCCCGTAACGCCAACGACGGTATTTCTGTTGCGCAGACCACCGAAGGC GCGCTGTCCGAAATCAACAACAACTTACAGCGTATTCGTGAACTGACGGTTCAGGCCACTACAGGGACTAACTCCGATTC TGACCTGGACTCCATCCAGGACGAAATCAAATCTCGTCTTGATGAAATTGACCGCGTATCCGGCCAGACCCAGTT…
or
TAGATTATACTTACAACGCTAAATCTGGTGATTTTACTACCACTAAATCTACTGCTGGTACGGGTGTAGACGCCGCGGCG CAGGCTGCTGATTCAGCTTCAAAACGTGATGCGTTAGCTGCCACCCTTCATGCTGATGTGGGTAAATCTGTTAATGGTTC TTACACCACAAAAGATGGTACTGTTTCTTTCGAAACGGATTCAGCAGGTAATATCACCATCGGTGGAAGCCAGGCATACG TAGACGATGCAGGCAACTTGACGACTAACAACGCTGGTAGCGCAGCTAAAGCTGATATGAAAGCGCTGCTCAAAGCAGCG AGCGAAGGTAGTGACGGTGCCTCTCTGACATTCAATGGCACAGAATATACCATCGCAAAAGCAACTCCTGCGACA…
>gi|386637352:1271412-1271870 csgA -Escherichia coli ABU 83972 chromosome, complete genome
ATGAAACTTTTAAAAGTAGCAGCAATTGCAGCAATCGTATTCTCCGGTAGCGCTCTGGCAGGTGTTGTTCCTCAGTACGG CGGCGGCGGTGGCAACCACGGTGGTGGCGGTAATAACAGCGGTCCGAATTCAGAGCTGAATATTTACCAGTACGGTGGCG GTAACTCTGCTCTTGCTCTGCAAGCTGACGCCCGTAACTCTGATCTGACCATTACCCAGCACGGCGGCGGTAATGGCGCA GATGTGGGCCAAGGTTCTGATGACAGCTCAATCGATCTGACTCAGCGTGGTTTCGGCAACAGCGCTACTCTTGATCAGTG GAATGGTAAAGATTCTACTATGACTGTTAAACAGTTCGGTGGCGGTAACGGTGCTGCTGTTGACCAGACTGCATC…
>gi|91209055:c3825802-3825098 aufA - Escherichia coli UTI89 chromosome, complete genome
ATGAAATTCAATTTATCTAATTTATCCGCAGTATTACTGGCATCAGGTATGCTGATGTCTACTGCGGTAACCGCAGCACC CGGCGATGCAACACAATTTGGTGGGGCGGATACTGACTGGAGCACCGTTGATTATCCCAGGCTCACTGATATGGATGACA ACGTTGATTCAATGGGGGGGAAAATCCGCTTTACTGGCCGTGTAGTGAAAGCTACCTGTAAGGTCGCAACCGATTCAAAA CAGATTGAAGTTGTCCTGCCGGTTGTGCCTTCCAACCTTTTCACTGGTATCGACGTAGAAGCACAGGGGGTGAGCAACCA GACCGATTTCAATATTAATCTGACCGAATGTAGCAATACAGATGATCAGAAAATTGAGTTCCGTTTTACCGGTAC…
>gi|91209055:c3825024-3824245 aufB - Escherichia coli UTI89 chromosome, complete genome
ATGTTATTTCATCAACAAGGATGCTGTATGAAATGTATTATTGGAAATAAAAAATGGGTTTGTGGATTCAGGGATGAATT AAAAGTATCACAAAATATTATACGCTCAGGGATTCTTTTTTTACTATCGATATTATTTATTAATAATGCGTCCGCGGGCG GGTTTGGCCTTGGCGTAACGCGATTGATTTATCCGGCAGAAAGTAAGCAAATAACACTCAGTGTGCAAAATAGCGGTGAC AACACCAGTTATTTAATTCAATCATGGGTTGATGACAGTAAAACGGAAAAAAAGAGCCAGGATTTTGTTATCACTCCTCC CCTCTTTATGTTGCCAACGCGTAAAGAAGCTTCATTACGTATCATGTTTCTTGGTAAGACTAATTTGCCGACCGA…
>gi|91209055:c3821500-3821051 aufD - Escherichia coli UTI89 chromosome, complete genome
TTGGCAAAAAGCTGTGACATTACTACCGGAAGTAAAGATCAGTCGGTAAAAATGGGCACTTATGATGCTAATGAATTTTT AAATGTAGGTGATGTTTCTCCGAGTCAAACGTTTACGATTAATGTACAAGGATGCCCGACTGCAAAAAGTACTGTTTATA GTTCTGGTGTGAGCGCCAATGTGCGGTTTACTGGTGATGCAGATGCCATTAATAGCGCATTACTGCGTCTCTCCGCCGGT GCAGATAGTGCGACTGGACTGGGAATAGAAATATTGGATAACAATGATGTGGCGATTGCCATTAATGGTGAATCAGGTTT TCGTGATTTAGTGTTAAATGAAAACGGTGATGCTAATTTGACGTTTAAACTTCGCTATAAATCAACTCAGGAAAA…
>gi|91209055:c3821085-3820528 aufE - Escherichia coli UTI89 chromosome, complete genome
ATGCTCTGTTGTATTTTGATATCGATTATCAGTGAGGGAGATATGAAGATATTCATTAGTTTATTTTTGTTTATAATATC AACAAATTCTTTTGCTGATGATATCACTCATGCCGGAGTGGTTCGTATTGAAGGGTTAATTACCGAAAAAACCTGCATTA TTTCTGATGAGTCAAAAAATTTTACAGTTAATATGCCAGACGTACCCAGTAGTTCGGTAAGGAGTGCAGGGGATGTTACT GAAAAGGTTTATTTTTCCATAACGTTAACCCGCTGTGGTAGTGATGTTGGCAACGCGTATATAAAGTTTACCGGCAATAC AGTTTCTGAAGATGCCAGTTTATATAAGCTGGAAGATGGCTCGGTAGAGGGGCTTGCACTTACGATTTTTGATAA…
>gi|90297488|gb|DQ386087.1| Escherichia coli isolate SM253 Dr adhesin gene, complete cds
ATGAAAAAATTAGCGATAATGGCCGCCGCCAGCATGATTTTCACTGTGGGCTCCGCGCAAGCCACGTTCC AAGCGAGCGGGACAACGGGTATTACCACACTGACTGTGACCGAAGAGTGCCGGGTGCAGGTCGGTAACGT TACCGCGACGCTCGCGCGAAGCAAGCTAAAAGACGACACGGCTATAGGGGTGATCGGGGTAACCGCTCTA GGATGCAACGGCCTGCAGATCGCGTTGCAGGCCGACCCAGACAACTACGATGCGACAAATCTATATATGA CTAGCCGCAACCATGACAAACTTAATGTCAAACTAAAAGCCACAGATGGGTCCAGTTGGACCTACGGGAA CGGCGTGTTCTACAAAACCGAAGGCGGTAACTGGGGTGGGCACG…
>gb|CP000243.1|:1101264-1103942 Escherichia coli UTI89, S fimbriae，complete genome
TTGTGTTTGGCTGCTGATTTTATTTTTTCGCTCAGTGTGGGGGCTGACATGTTTTCCGGAGATGGCGGAC AACTCCTGTCTGATAAATCACTGACCGGCTCTGCTGGCGGGGGTAATAACAGAATGAAATTTAATATACT GCCGCTGGCATTTTTTATCGGGATAATTGTTTCTCCGGCCCGGGCTGAGCTCTATTTTAACCCGCGTTTT CTGTCTGATGACCCGGATGCGGTTGCGGACCTGTCTGCATTTACACAGGGGCAGGAGCTTCCGCCCGGTG TGTACCGGGTGGATATTTATCTGAATGATACGTATATCTCAACCCGTGACGTGCAGTTTCAGATGAGTCA GGACGGGAAGCAACTTGCCCCCTGCCTGAGTCCGGAGCATATGA…
>gi|325048871:105-626 Escherichia coli O6:HNM aaf5A gene for aggregative adherence fimbriae V, complete cds
ATGAAAAAGATAAGTATCATTGCGAGTCTGGTATTCAGCTTGTACAGTGGGTTATCTATAGCAGCAACAG CAAATCCAACACCTGGTTCTTTAACTAATACAGCCAAAGGTAAAACTATTGTTTCATCAACTGGAACTAT TACTATTTTAAATTCATGTTCATTATCTATTAGTTCGCCTGAACCTGTAACATATACTATTCCAACTGAT AAAGTAGATAAATATATAAATTTCAGGTTAGATATTCCTGAGCCTAGATGTAAAGAGTTAGGAGGAACTG TTTATTTTTGGGGGGCAGATACTAGAGATGGAAAGCTTGTCATGGTAAATGGCAATGATAGATATACTTT AATGACGACGTACGGTGGAGTTACACAGCAACAACGAGGAAGTG…
>gi|325048867:34-516 Escherichia coli O101:H33 aafA gene for aggregative adherence fimbriae II, complete cds
ATGAAAAAAATCAGAATGTTTGTTATTGCTACTTTATTATCAAGTGGAGCCGCTATTAATGCAACTGCGG CAGTAAAAACTGCGACCAGTACTATCACTGTAGTGAATAATTGTGAAATAACGATAATACCGGCTACAAA TAGTAATATCAACGTTGACAGGAGTGCAGATACCACCCTGAGTTTTACTATTAAACAACCGCAACGCTGC GCTAATGCTGGTGTGCGAATGAAAGCTTGGGGGGAAGGCAAGTACGGTCAATTACTGATAAAACCTCAAG GACAGAATGCATCAGCAGGATACACTCTGGCCTCTCCTAGGTTTTCTTATACTCCGGATAAGCCAACAAG CACTATGAATGGATTTATTCTTACGAATCCTGGTGTTTATCAAT…
>gb|AFOB02000132.1|:11014-11364 Escherichia coli O104:H4 str. LB226692 LB226692_plasmid_55989_35179-48949_bb,aggregative adherence fimbriae I , whole genome shotgun sequence
ATGAAAAAAATTAAGTTTGTTATCTTTTCTGGCATCTTGGGTATCAGCCTGAATGCCTTTGCGGGTGGTA GCGGTTGGAACGCAGATAATGTGGACCCGTCCCAATGTATAAAACTGTCTGGAGTACAGTATACTTATAA CAGCGGTGTCCCAGTATGTATGCAAGGCCTTAATGAAGGGAAAGTAAGGGGGGTGTCTGTCTCCGGGGTA TTTTATTATAAGGACGGCACAACAAGCAACTTCAAAGGGGTTGTTACCCCCTCCACACCTGTAAATACGA ACCAAGACATTAACAAGACAAATAAGGTTGGAGTCCAAAAATATAGTGCTCTAACCGAATGGGTTAAATA A
>gi|195183276:34629-37880 Escherichia coli O111:H- DNA, Efa1/lifA-like adhesin, genomic island GEI4.36
TTAGTTAAAAAGGTTGTCACCATTCGGCGTTTTGCTTTGGCCATTTCGGCTCCAGCCACAGGTTTTCAGC GTGACATAAATGATATTCCACTCATAATGCCTTTCATCCACACTTGTCACTTCAAAACATGTTCCGGGCC TGAGGGTGCAGCGGGTTTCCCCTGGTGCATTATCCGCTATATCCGCACCAGCCATTCCATCAATCCGATA ATACACTTGGTAGCCGCCCCCCTGACGACTAAATACATTGTTCTGTATGGTAGTCAGGTATACATCCGTA TTTCTGTCTTCTGGAGTCTGGAGTATTGTGCCGGTTTTCAGCCATCCTCTGGACCATTTCGATACCGTAC TCCGGATATATCCCGGTGTGTGACGTAATAATTCTGGTGTGATC…
>gi|62869854|gb|DQ000637.1| Escherichia coli lpf(Long polar fimbriae) fimbrial operon, complete sequence; and PstS (pstS) gene, partial cds
GCGTAATTAATATTATTTTTAGATAAAGCCGTCTCTTTGGTGTACTATTCCTTTGAATCAAAAATACACTTATTAATATAAGTGATGATTCATGGTAAAGGATATATTATATCAATGGAGTTTTTATGAAGCGTAATATTATAGGCGGTGCATTCACTCTGGCATCTCTAATGCTGGCCGGGCATGCACTGGCAGAAGATGGTGTTGTTCACTTCGTCGGTGAAATTGTCGACACTACTTGTGAAGTTACCTCCGATACAGCCGATCAAATTGTCCCACTGGGTAAAGTCAGTAAAAATGCATTTTCAGGTGTAGGTAGTCTGGCGTCGCCACAGAAGTTCAGTATTAAACTTGAAAATTGCCCGGCAACGTACACTCAAGCAGCCGTTCGTTTTGATG…
>gi|595763761|gb|KJ028043.1| Escherichia coli strain A dispersin (aap) gene, complete cds
ATGAAAAAAATTAAGTTTGTTATCTTTTCTGGCATCTTGGGTATCAGCCTGAATGCCTTTGCGGGTGGTAGCGGTTGGAACGCAGATAATGTGGACCCGTCCCAATGTATAAAACTGTCTGGAGTACAGTATACTTATAACAGCGGTGTCCCAGTATGTATGCAAGGCCTTAATGAAGGGAAAGTAAGGGGGGTGTCTGTCTCCGGGGTATTTTATTATAAGGACGGCACAACAAGCAACTTCAAAGGGGTTGTTACCCCCTCCACACCTGTAAATACGAACCAAGACATTAACAAGACAAATAAGGTTGGAGTCCAAAAATATAGTGCTCTAACCGAATGGGTTAAATAA
>CS1 type fimbrial major subunit				>gb|AAJU02000012.1|:76505-77005 Escherichia coli F11 gcontig_1112495919190, whole genome shotgun sequence
ATGAAAAAGGTATTCGTAAAATCTCTTCTGGTAGCCGCAATGTTTTCCGTTGCAGGTTCTGCATTAGCAG TACAAAAAGATATTACTGTCACTGCTAATGTTGATGCTGCTCTGGATATGACTCAGACCGATAACTCTGC GCTGCCGAAAGCAGTAGAGATGCAATATCTGCCGGGTCAGGGTCTGCAGTCTTATCAGTTAATGACCAAA ATCTGGTCTAACGACGTCACTAAAGATGTGAAAATGCAGTTAGTTTCTCCGGCGCAACTGGTTCAGAGCC TGGACGCCAGCAAAATTGTTCCGCTGACTGTAAGCTGGGGTGATGAAGAGATTAAAGCTGATGCAGCAAC CACTTTTAGCGCAGTTAAAATTTTTGCGTCTGATGCTATAACCA…
>CotA	CS2 open reading frame	>gi|897725:1255-1767 E.coli cotA, cotB, cotC and cotD genes
ATGAAACTCAATAAGATTATTGGAGCATTAGTTCTTTCATCTACATTTGTTAGCATGGGGGCTTCTGCTG CCGAGAAAAATATCACTGTAACTGCTAGCGTTGATCCAACTATCGATCTGATGCAATCTGATGGCACAGC GTTACCAAGTGCAGTTAATATTGCATATCTTCCAGGAGAGAAAAGATTTGAATCTGCTCGTATCAATACC CAAGTTCATACCAATAATAAAACTAAGGGTATTCAGATAAAGCTTACTAATGATAATGTGGTAATGACTA ACTTATCTGATCCAAGCAAGACTATTCCTTTAGAGGTTTCATTCGCTGGCACTAAGCTGAGCACAGCTGC AACATCTATTACTGCCGATCAATTAAATTTTGGCGCAGCTGGTG…
>CotB	CS2 open reading frame		>gi|897725:499-1215 E.coli cotA, cotB, cotC and cotD genes
ATGAAGATATTGTTATTTGTTATTCTGTTTTTTAATGTTTTTGCTGCCAGTGCAAATTTTATGGTATATC CGATCTCAAAGGATATACAGAGTGGTGGCAGCGAAACTATAAAAGTTTTTTCAAAATCTAAAGATGTTCA GTATATAAAGATATATACGAAAAGGGTTATTAATCCAGGAACAAAAGAAGAGCAAGAGGTTGATATAAAA AATTGGGATGGAGGTCTGATTGTAACTCCGGCAAAAGTTGTTTTGCCAGCTGGAGCAAGTAAGTCAATAC GACTTACTGAGATAAATAAAAAAGAGCAGGAGGAAGTCTATCGTGTGTATTTTGAATCTGTAAAACCGGG ACAGCAAGATGATATAGAGGAAAAAAATGGGCGTGTAAATACTG…
>CotC	CS2 open reading frame	>gi|897725:1836-4436 E.coli cotA, cotB, cotC and cotD genes
ATGCGAGCTTTCAATAAAATAACTGTTTTCATTTTGTTTATTCCTGGTTTATGTTTTGGAACGAATGGTT TAGAGAGTAAAAAAAATATTCCTGAAGAATTTATAGACTTATGGATGGAACAGGATGAATTACTTGAAGT TAATTTATATGGGCGTTCTCTAGGTGTTCATCGTGTATTGACAACGCCTACTACTGTGAAATTTTCATCT GTAGAGGAAATTCTAGAAAAGATTAATGTGAAACAAGAGAAAAAAGAAGACCTGAGAAGTCTTCTTCTTC AATCATATTCCCGCAACGGGAATATGAGTTGTAATGGGTTTGATGAAAAGGAATATAGCTGCAATTACAT TAGAACTGATACGGTTAATGTTATTGTAGATGAAGAAAATAATG…
>CotD	CS2 open reading frame	>gi|897725:4451-5545 E.coli cotA, cotB, cotC and cotD genes
TTGAAAAAAGTGATTTTTGTTTTATCCATGTTTCTATGTTCTCAGGTTTACGGGCAATCATGGCATACGA ACGTAGAGGCTGGTTCAATAAATAAAACAGAGTCGATAGGCCCCATAGACCGAAGTGCTGCTGCATCGTA TCCTGCTCATTATATATTTCATGAACATGTTGCTGGTTACAATAAAGATCACTCTCTTTTTGACAGGATG ACGTTTTTATGTATGTCATCAACAGATGCATCTAAAGGTGCATGTCCGACAGGAGAAAACTCCAAATCCT CTCAAGGGGAGACTAATATTAAGCTAATATTTACTGAAAAGAAAAGTCTGGCCAGAAAAACATTAAACTT AAAAGGATATAAGAGATTTTTATATGAATCAGATAGATGCATTC…
>putative CS3 fimbrial subunit A				>gb|AEZL02000004.1|:110651-111157 Escherichia coli 97.0259 Contig1340738021, whole genome shotgun sequence
ATGAATAACTTTGCAAAATTCATTATTAGCTCAACAATTGGATTCTTTTCCTTAAGTGCTATTGCAGCTA CAGGACCTTCAATTAATTCAAAAACATTAAGTATAACTCTTCACTCTCCAGCCAATATTACTGCAAACTG GGTTGCAGAGTCAGATTTAACTCCTGCTAAAATAATGCAGCCAGAAACGTTGGTTGGTGTTATTAGCCTA TCCAATACCAGTATTGAAACAGCAACTATTCGAAGCACCAAGCCTGCTGATGCTAGCCAGCAAGGTGTTA TTACTTTTGAGAATGGTAGCGGTGACACATTTGGCACTACCATATCAACAAATAACTCCAATGTATCCAT TGAAAAGAGAACTGGAGAAAGTGTTATTAGCTCAACCACTCAGG…
>CsfA	major subunit protein of CS4 fimbriae				>gi|1304301|emb|X97493.1| E.coli CsfA gene
GTTGACCCTACAATTGATATTTTGCAAGCTGATGGTAGTAGTTTACCTACTGCTGTAGAATTAACCTATT CACCTGCGGCAAGTCGTTTTGAAAATTATAAAATCGCAACTAAAGTTCATACAAATGTTATAAATAAAAA TGTACTAGTTAAGCTTGTAAATGATCCAAAACTTACAAATGTTTTGGATTCTACAAAACAACTCCCCATT ACTGTATCATATGGAGGAAAGACTCTATCAACCGCAGATGTGACTTTTGAACCTGCAGAATTAAATTTTG GAACGTCAGGTGTAACTGGTGTATCTTCTTCCCAAGATTTAGTGATTGGTGCGACTACAGCACAAGCACC AACGGCGGGAAATTATAGTGGGGTCGTTTCTATCTTAATGACCT…
>CS5 fimbrial subunit	>ENA|X63411|X63411.1 E.coli gene for CS5 fimbrial subunit
TTCACAAATAAATTCGTGTTTATTGTAAGACAAAGAAGGATGAGAATAAAATGAAGAAAA ATTTACTGATAACTTCAGTGTTGGCAATGGCAACCGTATCAGGTTCTGTTTTGGCTGCTG TTACAAATGGCCAACTCACATTTAATTGGCAGGGAGTGGTTCCTTCCGCTCCCGTTACTC AGAGCAGCTGGGCTTTTGTGAACGGATTGGATATACCGTTTACTCCTGGTACTGAACAGT TGAATATCACCCTTGATTCAAATAAAGATATCACGGCCCGTTCGGTTAAGCCTTATGATT TTTTCATTGTTCCAGTTTCTGGAAACGTAACTCCTGGAGCGCCGGTTACGCGTGACACGT CAGCTAATATAAACAGTGTGAACGCTTTTCTAT…
>CS6 fimbrial subunit A			>gb|AAJT02000075.1|:16948-17412 Escherichia coli B7A gcontig_1112495748552, whole genome shotgun sequence
TTAGTTTACATAGTAACCAACCATAACCTGATCGTTATATATCCCAGGAGGTATTTCTTTATCTCCGCTA GTATAATTCAGCGCTTTAAAAGTTATTTGTTGATTAGGCGTAACCTCTGTACCATGATCTTTTAACATTT TTTTCCCTTTATCATCAACAATCTGGTAGATTATTGATTGGGAATCATCAGCGGTATTTACGAGTCGTCC TAATCCATAATCTTCATCATAAACAGGGTAGACCGTTACCTGGGATACATTTTCAGGAACAATTAAGCTC ACACTAAATAATAAATCTCCTTCCTTTCCAACATTTTTACCAAAAGAAGGCTGGATTTGTGGTTCAGGCG CAAAAAAACTTTTTGAAATAGTCGTTGATACTGGGAAGTTTTTA…
>CS6 fimbrial subunit B			>gb|JHJV01000157.1|:3576-4079 Escherichia coli O25:NM str. E2539C1 contig157, whole genome shotgun sequence
TTAATTGCTGTAAAATGATACAGTCAAATGTCCTGCATAAGTACCAGACGAATATCCGCTATTAGGGTAT TCGCCACCAGTATAAATTGCTGAGAATGTGTATGACGTATTCTCTTTGACAGAAAAGGATCCTTTTTGCC CTGCCATAAACTTACCAGCGCCAGAATCCTTTCTGATATAATAATTCATATTTTGATCTGGATTGTTTAC ATTAACCAGCTTTCCGATCTGCTGTCCAGAAGATGTCAGACTATCTGTTGGTACGATTTTAACTGCGCTT ACACCTGCAGGGATCGTCATCTCAACCGTATATAACTGTGAATTCAGTTTCGGATCCGAATCGTAATTAA CAGGTATTATACGAACAGCGGAATCAATATCTGGAATAAAATTT…
>VFG0872 fimE - Type 1 fimbriae Regulatory protein fimE [Escherichia coli CFT073] (VF0221)
GTGAGTAAACGTCGTTATCTTACCGGTAAAGAAGTTCAGGCCATGATGCAGGCGGTGTGTTACGGGGCAACGGGAGCCAG AGATTATTGTCTTATTCTGTTGGCATATCGGCATGGGATGCGTATTAGTGAACTGCTTGATCTGCATTATCAGGATCTTG ACCTTAATGAAGGTCGAATAAATATTCGCCGACTGAAGAACGGATTTTCTACCGTTCACCCGTTACGTTTTGATGAGCGT GAAGCCGTGGAACGCTGGACCCAGGAACGTGCTAACTGGAAAGGCGCTGACCGGACCGACGCTATATTTATTTCTCGCCG CGGGAGTCGGCTTTCTCGCCAGCAGGCCTATCGCATTATTCGCGATGCCGGTATTGAAGC
or
TGGAACCGTAACGCAGACTCATCCTCATATGTTAAGGCATGCTTGTGGTTATGAACTGGCGGAGCGTGGTGCAGATACCC GTTTAATTCAGGATTATCTCGGGCATCGAAATATTCGCCATACTGTGCGTTATACCGCCAGTAATGCTGCTCGTTTTGCC GGATTATGGGAAAGAAATAATCTCATAAACGAAAAATTAAAAAGAGAAGAAGTTTGA
>VFG0873 fimA - Type-1 fimbrial protein, A chain precursor [Escherichia coli CFT073] (VF0221)
GTGTACAGAACGACTGCCCATGTCGATTTAGAAATAGTTTTTTTAAAGGAAAGCAGCATGAAAATTAAAACTCTGGCAAT CGTTGTTCTGTCGGCTCTGTCCCTCAGTTCCACAGCGGCTCTGGCCGCTGCCACGACGGTTAATGGTGGGACCGTTCACT TTAAAGGGGAAGTTGTTAACGCCGCTTGCGCAGTTGATGCAGGCTCTGTTGATCAAACCGTTCAGTTAGGACAGGTTCGT ACCGCATCGCTGGACCAGGATGGAGCGACCAGCTCTGCTGTCGGTTTTAACATTCAACTGAATGATTGCGATACCGATGT TGCAAGTAAAGCTGCTGTTGCCTTCTTAGGTACAACAATTGACACGAATCATACCAACGTACTGGCTCTGCAAAG…
>VFG0874 fimI - Fimbrin-like protein fimI precursor [Escherichia coli CFT073] (VF0221)
ATGAAAAGGAAGAGATTATTTCTGTTAGCGTCGTTGCTGCCAATGTTTGCTCTGGCCGGAAATAAATGGAATACCACGCT GCCCGGCGGAAATATGCAATTTCAGGGCGTCATTATTGCGGAAGCTTGCCGGATTGAAGCCGGTGATAAACAAATGACGG TCAATATGGGGCAAATCAGCAGTAACCGGTTTCATGCGGTAGGGGAAGATAGCTCACCGGTGCCTTTTGTTATTTATTTA CGGGAATGTAGCACGGTGGTGAGTGAACGTGTGGGTGTGGCGTTTCACGGTGTCGCGGATGGTAAAAATCCGGATGTGCT TTCCGTGGGAGAGGGGCCAGGGATAGCCACCAATATTGGCGTAGCGTTATTTGATGATGAAGGAAACCTCGTACC…
>VFG0877 fimF - FimF protein precursor [Escherichia coli CFT073] (VF0221)
GTGATGAGAAACAAACCTTTTTATCTTCTTTGCGCTTTTTTGTGGCTGGCGGTAAGTCACGCTTTGGCTGCGGATAGCAC GATTACTATCCGCGGCTATGTCAGAGATAATGGCTGTAGTGTGGCCGCTGAATCAACCAATTTTACTGTTGATCTGATGG AAAACGCGGCGAAGCAATTTAACAACATTGGTGCGACGACTCCTGTCGTTCCATTTCGTATTTTGCTGTCACCCTGTGGT AACGCTGTTTCTGCCGTAAAGGTTGGGTTTACTGGCGTTGCAGATAGCCACAATGCCAACCTGCTTGCACTTGAAAATAC GGTGTCAGCGGCTGCGGGACTGGGAATACAGCTTCTGAATGAGCAGCAAAATGAGATACCCCTTAATGCCCCATC…
>VFG0878 fimG - FimG protein precursor [Escherichia coli CFT073] (VF0221)
ATGAAATGGCGCAAACGTGGGTATTTATTGGCGGCAATGTTGGCGTTCGCAAGTGCGACGATACAGGCAGCCGATGTCAC CATCACGGTTAACGGTAAGGTCGTCGCCAAACCGTGTACGGTTTCCACCACCAATGCCACGGTAGATCTCGGCGATCTTT ATTCTTTCAGTCTGATGTCTGCCGGGGCGGCATCGGCCTGGCATGATGTTGCGCTTGAGTTGACTAATTGTCCGGTGGGA ACGTCGAGGGTCACTGCCAGCTTCAGCGGGGCAGCCGACAGTACCGGATATTATAAAAATCAGGGGACCGCGCAAAACAT CCAGTTAGAGCTACAGGATGACAGTGGCAACACATTGAATACTGGCGCAACCAAAACAGTTCAGGTGGATGATTC…
>VFG2414 CFA/I fimbrial major subunit ecpA - hypothetical protein [Escherichia coli O157:H7 EDL933] (VF0404)
ATGAAAAAAAAGGTTCTGGCAATAGCTCTGGTAACGGTGTTTACCGGCATGGGTGTGGCGCAGGCTGCTGACGTAACAGC TCAGGCTGTAGCGACCTGGTCAGCAACAGCCAAAAAAGACACCACCAGTAAGCTGGTTGTGACGCCACTCGGTAGCCTGG CGTTCCAGTATGCCGAAGGCATTAAAGGTTTTAACTCACAGAAAGGTCTATTTGACGTGGCTATCGAGGGTGACTCAACG GCTACCGCCTTTAAACTGACCTCACGTCTTATCACCAACACATTAACCCAGTTGGATACCTCAGGTTCCACACTGAATGT GGGCGTGGATTATAACGGCGCGGCAGTCGAAAAAACTGGCGATACCGTGATGATCGATACCGCCAACGGCGTACT…
>VFG2412 ecpB - hypothetical protein [Escherichia coli O157:H7 EDL933] (VF0404)
ATGAAAAAGCACCTTCTGCTTCTCGCTCTGCTGTTATCCGGAATATCTCCGGCCCAGGCGCTGGATGTCGGCGATATATC ATCGTTTATGAACAGTGACAGCAGCACGCTGAGCAAAACGATCAAAAACAGTACCGACAGTGGTCGCCTTATCAATATCC GTCTCGAACGGCTCTCTTCACCGCTTGACGACGGGCAGGTTATCTCAATGGACAAGCCGGACGAGTTGCTACTCACTCCC GCCAGCTTGCTGCTACCCGCCCAAGCCAGCGAAGTGATCCGCTTCTTCTATAAGGGACCAGCAGATGAAAAAGAGCGCTA CTACCGCATTGTCTGGTTTGATCAGGCCCTCAGTGATGCGCAGCGCGATAATGCCAACCGCAGCGCTGTGGCCAC…
>VFG2416 ecpD - putative receptor [Escherichia coli O157:H7 EDL933] (VF0404)
ATGAGAGTTAACCTACTGATAGCGATGATAATCTTTGCGCTAATCTGGCCAGTAACTGCGCTCAGAGCGGCAGTGAGCAA AACAACCTGGGCGGATGCACCGGCACGCGAGTTTGTGTTTGTCGAAAACAACTCAGACGACAACTTTTTCGTCACTCCTG GCGGGGCGCTGGATCCGCGCCTGACCGGTGCCAACCGCTGGACCGGTTTAAAATACAATGGTTCAGGAACCATCTATCAG CAAAGCCTCGGCTACATTGATAACGGTTACAACACCGGCCTTTATACCAACTGGAAGTTTGATATGTGGCTGGAAAATTC ACCAGTTTCATCTCCTTTAACTGGCTTGCGCTGCATCAACTGGTACGCTGGGTGTAATATGACCACCAGTCTTAT…
>VFG2417 ecpE - hypothetical protein [Escherichia coli O157:H7 EDL933] (VF0404)
ATGATAACGGCTGGTTTGGCGAAGTCAGCGCTTCAGGAGAAATTCATGTTCAGGCGACGTGGCGTAACATTAACTAAGGC CCTGCTGACAGCGGTCTGTATGCTGGCGGCACCTTTGACACAGGCGATTTCGGTCGGCAATCTGACTTTTTCACTGCCGT CCGAGACTGACTTTGTCAGCAAACGTGTAGTGAATAACAACAAAAGCGCGCGGATATACCGTATTGCCATCAGTGCTATC GATAGCCCGGGCAGCAGTGAATTACGCACCCGACCGGTGGATGGTGAACTGCTTTTCGCCCCCCGCCAGCTGGCGTTGCA GGCTGGTGAGAGCGAGTATTTTAAATTTTACTATCATGGGCCACAGGATAACCGCGAGCGCTACTACCGGGTCTC…
>VFG0737 tir - translocated intimin receptor [Escherichia coli E2348/69] (VF0176)
ATGCCTATTGGTAACCTTGGTAATAATGTAAATGGCAATCATTTAATTCCCCCTGCGCCGCCACTACCTTCACAAACAGA CGGCGCGGCACGGGGAGGAACTGGTCATCTAATTAGCTCTACAGGAGCATTAGGATCTCGTTCATTGTTTTCTCCCCTGA GAAATTCTATGGCTGATTCTGTCGATTCCAGAGATATTCCAGGACTTCCTACAAACCCATCGAGGCTTGCTGCAGCTACA TCTGAGACATGCTTGCTTGGAGGATTTGAAGTTCTCCATGATAAGGGGCCACTTGATATTCTCAATACGCAAATTGGACC CTCTGCATTTCGTGTTGAAGTGCAGGCAGATGGTACTCATGCCGCTATTGGAGAAAAAAATGGTTTGGAGGTTAG…
>VFG0839 Putative intestinal colonization factor paa - Paa [Escherichia coli O157:H7 EDL933] (VF0194)
ATGAGGAACATAATGGCAGGTTTTTTAATATTCCTGTCTTCTGCTGCTTATGCTGATATCAATCTGTATGGTCCTGGTGG CCCGCATACAGCCTTGCTTGATGCAGCCAAACTTTATGCCGAAAAAACAGGTATTATAGTGAACGTTCATTACGGCCCAC AGAACAAATGGAATGAAGATGCCAAAAAAAATGCAGATATCTTGTTTGGCGCATCAGAACAATCTGCTCTGGCTATCATT CGGGACCATAAAGACAGCTTCAGTGAAAAAGATATTCAGCCTCTTTATCTGCGAAAAAGTATTTTACTGGTAAAGAAAGG TAATCCTAAAAATATCCGGAGTATTGACGACCTGACCAGACCTGGGATTGGCGTAATTGTTAATGATGGTGGTGG…
>gi|639965:4018-4761 afimbrial-adhesin gene afaB E.coli
ATGAAAATGCGGGCTGTGGCTGTGTTCACCGGCATGCTGACGGGAGTGTTATCAGTGGCAGGTTTGCTGTCAGCGGGGGC ATATGCCGCCGGGGGAGAAGGGAATATGTCTGCATCCGCGACGGAGACAAACGCCAGAGTATTCTCGCTGCATCTGGGGG CCACGCGGGTGGTTTACAACCCGGCCTCGTCGGGGGAGACGCTGACGGTGATTAATGACCAGGACTATCCGATGCTGGTG CAGTCGGAGGTGCTGAGTGAGGACCAGAAGAGTCCGGCGCCTTTTGTGGTGACACCGCCGTTGTTCCGTCTTGATGGTCA GCAGTCGAGTCGTCTGCGTATTGTCAGGACGGGCGGGGAGTTTCCGCCAGACCGTGAGAGTCTGCAGTGGATTTG…
>gb|GQ916596.1|:5724-6236 afaE-8 - Escherichia coli plasmid pill1321
ATGAATTTAAAGAAAATAGCTATCGCAAGCAGTGTCTTTGCAGGTATAACAATGGCGCTAACTTGCCATGCTGTGACAGT AACAGCCACTCATACAGTTGAATCAGATGCTGAATTCACAATAGATTGGGTCGACGCTGGGCCAACGACTACAGATGCAA AAAATGGTGAGGTTTGGGGGCACCTTGATATGACTCAAACCAGGGGAGCACCAACATTCGGAAAACTCCGCAATCCTCAA GGAGAGACTTCGCCAGGACCGTTGAAGGCGCCATTCAGTTTTACCGGGCCAGATGGTCATACTGCAAGAGCGTACCTTGA TTCATACGGCGCACCGATTCACAACTACGCAGGGGATAACCTTGCTAATGGGGTGAAGGTAGGTAGTGGAAGCGG…
>gi|254791136:c1364332-1362242 adhesin iha - Escherichia coli O157:H7 str. TW14359 chromosome, complete genome
ATGCGAATAACCACTCTGGCTTCCGTAGTCATTCCCTGTCTCGGATTTTCAGCCAGCAGCATAGCTGCTGCAGAGGATGT GATGATTGTCTCGGCATCCGGCTATGAGAAAAAGCTGACTAACGCAGCCGCCAGTGTTTCTGTGATTAGCCAGGAGGAAT TGCAGTCCAGCCAGTACCACGATCTGGCGGAGGCTCTGAGATCAGTAGAGGGTGTGGATGTTGAAAGTGGTACGGGTAAA ACCGGAGGGCTGGAAATCAGCATCCGAGGAATGCCAGCCAGTTACACGCTGATACTGATTGATGGTGTTCGTCAGGGCGG AAGCAGTGACGTGACTCCCAACGGTTTTTCTGCCATGAATACCGGGTTCATGCCCCCTCTGGCCGCCATTGAGCG…
>gb|M15677.1|ECOBMAE:28-540 M-agglutinin subunit gene bmaE - E.coli M-agglutinin subunit gene (bmaE), complete cds
ATGAATTTAAAGAAAATAGCTATCGCAAGCAGTGTCTTTGCAGGTATAACAATGGCGCTAACTTGCCATGCTGTGACAGT AACAGCCACTCATACAGTTGAATCAGATGCTGAATTCACAATAGATTGGGTCGACGCTGGGCCAACGACTACAGATGCAA AAGATGGTGAGGTTTGGGGGCACCTTGATATGACTCAAACCAGGGGAACACCAACATTCGGAAAACTCCGCAATCCTCAA GGAGAGACTTCGCCAGGACCGTTGAAGGCGCCATTCAGTTTTACCGGGCCAGATGGTCATACTGCAAGAGCGTACCTTGA TTCATACGGCGCACCGATTCACAACTACGCAGGGGATAACCTTGCTAATGGGGTGAAGGTAGGTAGTGGAAGCGG…
>gi|353233901:48472-49269 aggR gene for fimbrial adhesin - Escherichia coli HUSEC41 plasmid pHUSEC41-2 complete sequence
ATGAAATTAAAACAAAATATCGAAAAAGAGATTATAAAAATTAACAATATCAGAATACATCAGTACACTGTACTATATAC ATCTAATTGTACAATCGATGTATACACAAAAGAAGGAAGCAATACATATCTTAGAAATGA
or
ACTCATATTTCTTGAGAGAGGAATAAATATATCAGTAAGATTGCAAAAGAAGAAATCAACAGTAAATCCATTTATCGCAA TCAGATTAAGCAGCGATACATTAAGACGCCTAAAGGATGCCCTGATGATAATATACGGAATATCAAAAGTAGATGCTTGC AGTTGTCCGAATTGGTCAAAAGGAATAATTGTAGCTGATGCTGACGATTCTGTATTAGATACATTCAAGAGTATCGATCA TAATGATGATTCAAGAATTACTTCAGATTTGATATATCTTATATCAAAGATCGAAAACAACAGGAAAATTATAGAGTCAA TTTATATATCGGCTGTAAGCTTCTTTTCCGATAAGGTCAGAAACACAATCGAGAAGGACTTATCAAAGAGATGGA…
>gi|291280824:419229-423278 AidA-I adhesin-like protein aidA - Escherichia coli O55:H7 str. CB9615 chromosome, complete genome
ATGGCATTTAATGCGTTGCTGTTTATGCAATCTTGGTTTTATTTGGATGTATTGCTGGAGATTGTGATGAATAAAATATA TCGGCTAAAGTGGAACAGGTCCCGTAACTGTTGGAGCGTCTGCTCGGAGCTGGGGAGCAGAGTAAAAGGAAAAAAGTCCC GGGCTGTTTTAATTAGCGCGATAAGTTTATATTCATCTCTGGTATTCGCCGATGATGTCATCGTAAACCAGGATAAAACT ATTGATTTTGGCAAAGAGAACCAGAGCATCGATTACCGTATTACGGTGACAGACAATGCCAATCTGGTAATCAATGCGAC AGATACTTCCCGTCCGCGTCTGACTCTCGCTTCTGGTGGTGGGTTGGATATTACCGGAGGAAAGGTAACAATCAA…
or
GGTACGGGGTTCCTGAATGTCTCCAATGCTGGCAGCGAGTTATATGCTGATGATTTGTATGAATCAAACTCAGGCATGAG ACACGATCGCGGCTATTTTAATGTCTCCAACGGCGGCAAAATCCATGTTAAGGGCACCAGCCGTCTGACCTATTTGCAGG GAAATGTCAGTGGTGAAGGTAGCCAGGTAAATTCCGAAACCTTCTTTATGGGCGTTTACGGCAGTTACGGTGGTAATCAG TACCTGTCAGTTAATAACGGCGGTGAAGTTAATGCCAGGAAGCAAATTAGCCTGGGCTATTATGATCAAGTCTCCGATAC AACACTTGCTGTTTCGGAAGGTGGTAAAATTTCTGCGCCTACTATTAGTTTAAGCACCAACTCTGAGTTAGCGTT…
>gb|M55389.1|ECOCLPG:83-919 clpG - E.coli surface antigen (clp G) gene, complete cds
ATGAAAAAGACTCTGATTGCACTGGCTGTGGCTGTTTCGGCAGTATCAGGTGCGGCGCATGCGTGGACCACTGGTGATTT TAATGGTTCATTTGATATGAATGGCACAATTACTGCTGATGCGTATAAAGACAAATGGGAATGGATGGTTGGGGGCGCTC TCTCCTTCAACAACACTATCAAGGAAATGACAGGTGACAGTAAGCTGCTGACCATCACTCAGTCTGAACCAGCTCCTATT CTTTTAGGGCGCACAAAAGAGGCGTTTGCAGCATCGATTGTTGGTGTTGGTGCAATTCCTTTAATTGCGTTCAGTGATTA TGAAGGGAACGGAGTTGCCTTACAGAGTTCTGGGGATAACGGTAAGGGGTTCTTTGAATTGCCCATGAAAGATGA…
>gi|260866153:c3722542-3722135 cesD2 - Escherichia coli O111:H- str. 11128, complete genome
ATGGTCGATACGTTTAATGATGAAGTGCTTAATCACTATCTTGAACAAAAAGGGTACACAATACAGAAGGAGTTTCTTTG TGGCAGTGCCTTTTTTATCGGATGGCGGATTGAGACACCTTTTTTCTCATTAGCGTACAGACTGGATGAACAAGAACTGA TTTTGTGCTCTTTTGAAGCACGTAACCAAACAGGGCTTAACGGCCCTGTTTTATCACTGACTCGTTTGCTCGAAGAGTTG TATCACCATTTTTCGGGTATTAAGAAAATCAGTGCGATGAAATCTAAGATTGGTTCAGATTCAGAACGTCAAAAGCGCGA AGAGTTGTTTAATTATTTCATCAGAAAGGGTGCCGTGCAGCAAGAAACAGAAGACGGAATTTGGTTCATAATGAA…
>gi|308387431|gb|GQ903008.1| Tir domain containing protein tcpC - Escherichia coli strain CFT073 TcpC (tcpC) gene, complete cds
GTGATAGCATATGAAAACATAGAATTTTTTATATGCTTGGTGAATGTTTTGGGCAACAATATGTATAATATCCTTTTCTT CATCTTTCTTTCAATAGCAATTCCATTCCTTTTATTCCTCGCATGGAAACAGCACCTAAAAACCAAAGAGATTCGTTCAT ATCTATTGAAAGAGGGATATAATATTATTTTCAACGGAGAAGGTAACTCATATCTCGCGTTTAATATTAGTAATGCGACA TTTCGCGCAGGTAATTTAACTTCCAATGATTATTTTCAAGCATCAATTTCTTATATCCACGATTATAGATGGGAGTGGAA GGAGGTTGAGGCAAAGAAAATAAATAATATATTTATTATTTACATTTCGAATATTGATTTCCCTTCCCAAAAACT…
>gi|5305638|gb|AF109215.1| Escherichia coli TibA (tibA) gene（facilitated intimate attachment）, complete cds
ATGAATAAGGTCTATAACACTGTCTGGAATGAATCCACAGGAACGTGGGTCGTAACTTCA GAACTGACCCGTAAAGGGGGTCTACGCCCACGACAAATCAAACGTACCGTGCTGGCAGGG TTGATTGCTGGTTTGCTGATGCCGTCGATGCCCGCTCTGGCGGCAGCCTATGACAATCAG ACAATTGGTAGGGGTGAAACAAGCAAGTCCATGCACCTGTCTGCAGGCGACACGGCAAAA AACACGACCATTAACAGCGGTGGGAAGCAGTATGTCTCCAGTGGTGGCAGTGCCACGAGT ACCACCATTAACATCGGCGGGGTTCAGCATGTTTCTAGCGGCGGTAGTGCCACTAGTTCC ACCATCAACAGCGGAGGGCACCAGCATGTCTCC…
>VFG0715 escR - EscR [Escherichia coli E2348/69] (VF0172)
ATGTCTCAATTAATGACCATTGGCTCACAGCCAATATTTTTAATTATTGTATTTTTTCTGTTATCATTACTGCCAATATT TGTTGTTATTGGTACTTCATTCCTGAAAATTTCTATTGTACTGGGGATATTGAAGAACGCATTAGGCATTCAACAGGTAC CACCAAACATGGCGCTAACATCAGTGTCTTTGATACTGACAATGTTTATTATGTCTCCGATAATATTACAGATAAATGAT AATATTTCTCAGGAACCAATCAATTATACCGACTCTGATTTTTTTCAAAAAGTTGATGAGAAAATATTATCACCATATCG CGGTATTTTAGAAAAAAATACAGAGAAAGACAATGTAGAGTTTTTTGAACGTGCAGCTCAAAAAAAATTGGGTAA…
>VFG0716 escS - EscS [Escherichia coli E2348/69] (VF0172)
ATGGATACTGGATATTTTGTTCAATTATGTGTGCAAACGTTCTGGATAATATTTATCCTCTCATTGCCTACAGTCATAGC GGCCTCTGTTATCGGTATTATTATTAGTCTGGTCCAGGCTATAACGCAGTTACAGGATCAAACATTGCCTTTTTTGCTAA AAATAATAGCAGTGTTTGCTACGCTTGCCCTGACTTATCACTGGATGGGAACAACAATCATCAACTTCTCGTCGATAATA TTTGAAATGATTCCGAAGGTGAACGGCTAA
>VFG0717 escT - EscT [Escherichia coli E2348/69] (VF0172)
ATGAATGAGATAATGACGGTCATAGTATCATCATTTTATTGTATACTCAGGCCGCTGGGGATGTTTATTATCCTACCAAT ATTTTCAACAGGTGTTTTGCTCAGTAACTTTATTCGCAACTCAATTATGATTGCGTTTACGCTTCCGATCATAGTAGAGA ACTATACATTTTCGGAAAAATTGCCATCTGGAATCTTTCAGTTGACAGGAATAGTGCTAAAAGAAATAAGTATTGGTTTT TTCATTGGGTTATCATTTACTATTCTTTTTTGGGCAATAGATGCGGCTGGGCAGATTATTGATACTCTAAGAGGTTCAAC AATATCTTCAATTTTTAACCCGTCCATAAGTGATTCATCTTCTATCACTGGCGTTATTTTGTACCAATTTATCTC…
>VFG0718 escU - EscU [Escherichia coli E2348/69] (VF0172)
ATGAGTGAAAAAACAGAAAAGCCCACACCCAAAAAACTGAGGGATCTAAAAAAGAAGGGCGATGTAACAAAAAGTGAAGA GGTAATGGCTGCAGTGCAGTCATTAATCTTATTTTCATTTTTTTCTTTATATGGCATGAGTTTTTTTGTTGATATAGTTG GGTTAGTTAATACGACAATAGACTCGCTAAATAGACCGTTTTTGTATGCCATTCGAGAAATATTAGGTGCGGTGTTAAAT ATATTTTTATTATATATTTTGCCAATTTCTTTGATTGTCTTTGTTGGAACTGTTACGACTGGTGTATCACAAATAGGATT CATCTTTGCGGTTGAAAAAATAAAACCATCGGCTCAGAAGATTAGTGTAAAAAATAACCTGAAAAATATTTTTTC…
>VFG0723 escC - EscC [Escherichia coli E2348/69] (VF0172)
TTATTCGCTAGATGCAGATTTTATCGGGGTTGCTTTAATTAAAAAGAGTCGAACAACACTATGTTTTTGTTTTACCGTAC TGGAGAATAAACTACCAATAACAGGAATGTCGCTTAACAGCGGTATACCATCTTTACTTGAACTTTCTTTATCTTGGATA AATCCGCCAAGTAATAAACTTTCTCCTGCACTTAATGTCGCTTCTGTTGTCATTTCTGAATTTTGTACTTCAGGTAAGGT GCTGCTGGCATCCTGAGCATTGCTTTGGTTAGTCGATTGATTGCCATCCTGAATATCAAGTAACAAACGAACTCGTTCCC GACGTTTTCCGGTAAGACTATTCGAGCTGTCATCAAGTATACGTGGTGTCACTCTCAGCAATGTTCCGCTTGTAA…
>VFG0725 escJ - EscJ [Escherichia coli E2348/69] (VF0172)
TTACCCGTCCTGTCCTGAGGATGACTTGATAACAACACTAATATTTTCTAATTTGAGATCGTCGACACTATTCTTAACCA GGTTTTTTATCTGAATGACCGATGGTGCTAAGTTAACCTCTGGCGAGCTGATGACTAAAACGGCTGCTGAGGATGGTTGA CTTTCGTTATTGTTAACATTTAATGAAACGCTGCAATCGATAACACCGGGTATTTTACTTAGCAACCTTTCGATGTCTTG TTCTTTGAGATAGTTGATTTTTGCATTTTCTTGTGATGGCGATGCCACTAACTGGCTGGGTGGGAAAATAACCTCGATAT CTGCAAATTTCTTTTTCGGGAAGCCGTTATTATTTAAAATCGTTATTGCGCGAACAAAATCCTCTTTTTCCACAC…
>VFG0729 escV - EscV [Escherichia coli E2348/69] (VF0172)
ATGAATAAACTCTTAAATATATTTAAAAAAGCAGAGTCATATCACGATCTTATTCTGGCTCTCTTCTTCTTTATGGCTGT AATGATGATGATTATTCCACTACCAACAGTTGTGGTGGATATCATTATCGCGATTAATATTTCGACAGCTTTACTTTTAT TAATGCTCTCAATCTATATAAAAAATCCTCTTGAACTAACTTCTTTCCCCACAATCCTGTTGATTACGACGTTGATGCGC CTGTCGCTCAGTGTTAGTACAACCAGACTTATTCTGCTGCATCACGATGCGGGTGACATTATTTACTCCTTCGGTAACTT TGTTGTTGGCGGTAATATTGTTGTTGGCCTGGTTATTTTTACTATTATCACCATTGTTCAATTTATGGTTATTAC…
>VFG0730 escN - EscN [Escherichia coli E2348/69] (VF0172)
ATGATTTCAGAGCATGATTCTGTATTGGAAAAATACCCACGTATTCAGAAAGTGCTCAATAGCACTGTGCCGGCATTATC ATTAAATTCGTCTACCAGATATGAAGGCAAGATTATCAATATCGGCGGGACGATTATTAAGGCGCGTTTACCAAAAGCGC GTATTGGCGCCTTTTACAAGATAGAACCCAGTCAACGTTTAGCCGAGGTGATCGCTATTGATGAAGATGAGGTTTTCTTG TTGCCTTTTGAGCATGTTTCCGGCATGTACTGTGGTCAGTGGTTAAGTTATCAGGGGGATGAGTTCAAGATTCGTGTTGG AGACGCACTACTTGGGCGGCTTATTGATGGCATAGGCAGACCAATGGAGAGTAATATTGTTGCCCCCTATCTTCC…
or
TTGCAGAGGAAAACCATTTCCCTGCAATTGATATTGGTTTAAGTGCCAGTCGTGTTATGCATAACGTTGTTACATCGGAG CATTTGCGTGCGGCGGCAGAATGCAAAAAGCTTATTGCAACTTATAAAAATGTTGAGCTGCTTATTCGTATTGGTGAGTA CACGATGGGGCAAGATCCTGAAGCAGATAAGGCAATAAAAAATAGGAAATTAATTCAGAACTTTATACAACAAAGCACCA AAGATATCAGTAGTTACGAAAAAACGATTGAAAGCCTATTCAAAGTGGTTGCCTGA
>VFG0904 tsh - Haemoglobin protease [Escherichia coli CFT073] (VF0233)
ATGAATAAAATATACGCTCTAAAATATTGTTATATTACTAACACAGTAAAGGTTGTCTCTGAACTAGCCCGAAGGGTATG TAAAGGGAGTACCCGCAGAGGAAAAAGACTTTCAGTACTTACCTCTCTGGCACTATCTGCATTACTCCCAACCGTTGCTG GTGCATCAACGGTTGGTGGCAACAATCCTTACCAGACATACCGCGACTTTGCAGAAAACAAAGGGCAGTTTCAGGCTGGC GCAACAAACATTCCTATTTTTAATAATAAAGGGGAATTAGTAGGACATCTTGATAAAGCGCCCATGGTTGATTTTAGCAG TGTGAATGTAAGCTCAAATCCCGGCGTTGCAACATTAATTAACCCGCAATATATAGCCAGTGTAAAACATAATAA…
or
CTGGCAGACAACCAGCAGGTTAATCCGGACAATATATCCTGGGGCTACCGGGGGGGGGTTCTGGATGTTAACGGGAATGA CCTGACATTTCATAAGCTGAATGCCGCCGATTATGGCGCAACTCTCGGTAACAGCAGTGATAAAACGGCTAATATCACTC TGGATTATCAGACGCGTCCGGCAGACGTAAAAGTTAATGAATGGTCATCATCAAACAGGGGAACAGTAGGTTCATTATAT ATTTATAATAATCCCTATACTCATACCGTCGATTATTTTATCCTGAAAACAAGTAGTTATGGCTGGTTCCCTACCGGTCA GGTCAGTAACGAGCACTGGGAATATGTCGGACATGACCAGAACAGTGCACAGGCACTGCTTGCAAACAGAATTAA…
>VFG0740 escD - EscD [Escherichia coli E2348/69] (VF0172)
TTAATACGACAGTGGAATATGTATATATTCGTCTGGGCGGGAGATGTTGATACCATCTTTAGGATCAATTGCGTCGATGA CATAGCCTCCTTTCAGAATGTTACCAATCCCGAGGCTGGTACCATTATCAAGAGCAATTGTAGGATTCTTCATCGTACCG CTGATTCTGAGTATTTTTCCGGGAAAAATATCTGCTGAAATGTACGGCTGAATGTTCTGAAAGAGTATCTTGACGTTACT ATTTTTGTTCATTGCATTTATAATGGCAAGGATCTTACTCTCGTTCTGTTGAGAAACTTCCCCCGCGACAATGATGACAT CATTCTTTTTGAAAATATTGACATAGTTTATTAGTTTATTCTTTTTAAACTCTGATGCCAGTTCATTGATTTTAT…
>VFG0727 sepZ - SepZ [Escherichia coli E2348/69] (VF0172)
TTAGGCATATTTCATCGCTAATCCGCCGGCAACAGTAGTTACGCCACCTAATACACCGGCTGCGATTCCTAAGCCTAATC TTTGTGAAGGGTCGTCAACACACATTGCTGCGATACCAGTACCGATAGCGGCTAGAACACCTGCACCTATTAAAACTCCA CCCAGGATTCTAACGCTGCGACTTGTTCCACCTTCTGACTGCATCACCCCTGTCTTCTCATCCACTGGATTATTTCCATT GATTGTGGCTGCCAGTGGTAATACTGCACCAGAAGGGCTTAAATTTGCTGCTTCCAT
>VFG0733 sepQ - SepQ [Escherichia coli E2348/69] (VF0172)
ATGAAGCCATTGAGTTCACAATTGAATATGAAAATTAACGATTTTTATTTGCCGTTGTTGCCAGTTATCGGAACCGGTCG CCTCTATATTACGTCCGAAGGTCATGCTTGCCATGCATATTTTCGTGAGGTCAGCGGTCATGGTATTCGTTTCACGTTGA CATACTCGGGCTATGAGGGGCGTTTCTGGATATCAGAAGAACAGTTCATTCAGTGGTGCCAAGAGTTATTCCCGTATAGT GAAAGCCGGCTGATACCGGAAGATATGATAAAACTCATGATCTTATGGGTAATGCAGACTGCCTTACCGGAAGGTGATGT GTCAGTTGATGATGTTCAATTTACGATGCTAAATAAAGATGTTTATCCGGTAATAGAAAATAATAATGGAGAAAA…
>VFG0735 cesF - CesF, chaperone for EspF [Escherichia coli E2348/69] (VF0172)
TCAAAGTGAAAGTAGTTTTATTATTTCTTTTTTTAGTAGATATCCGTTTTCCATCAAGTTAGTGAATTCCGTTATATCTA TTTTATTTTTGGGGAATGCAATGTTTAAGAAAGTTTTATCGTCTTTTAATGATAAGAAAAACATACCAAGCATTTCTCGG TTGTTGTTTATTTCTAATATTTTATTGATTTGATCTGGTTCGTTGGTTGATAGGTAACAATAAAAAAACAAAATTTCTGA TTGAGGTGCGCACTCAAGTATCCACTCATGACCATCGTTATCGTGAAAAGCGAGGGCGTCAGTTTGCTCTTCCAATGTTA TCCCAAACGTATGTGCAAGATCTTTGCAAAATTGTTCATTCAT
>VFG0722 cesD - CesD, chaperone for EspD and EspB [Escherichia coli E2348/69] (VF0172)
TTACTCTGTATTACCTAACAATTTTTTAATATTTTCTTTATATGTAGTGTATTTTTCTTTTTCATTACACCACATTAAAC AAGCCTTAAAGGCTTTCTTGGCCATTTTCTTATTTCCGACGAGTAAGTAGCTAATTCCAGAATAATAAGATGCCCTGGGA TCTTGCATAACTAAAGTTGCACAGCGTGCGAAACACAGTTGTGCATCTTCATGATTTGATAAACGCTGATGGCATAAGCC CAGAGATAAGGTGTAGTCATAATTCCAGTGTTCCAGATATGTGAG
or
CAAATGGAATAGATTTCTTGCGGTTATTACATCACCAGATTGATATGCTGTATAGGCATAAGAATGAAGGTCATTGAGAT CTTGTTGTGTCAGATTTGTTAATGACGCTAATGTGCCACCATCCTGGTAGAAATCATAAATATCCTCTAGAGAGCTAAAT TTCCTGCTCAT
>VFG0738 cesT - CesT, chaperone for Tir [Escherichia coli E2348/69] (VF0172)
ATGTCATCAAGATCTGAACTTTTATTAGATAGGTTTGCGGAAAAAATTGGTGTTGGATCTATTTCCTTTAATGAAAATAG ATTGTGTTCTTTTGCTATTGATGAAATTTATTATATTTCGTTATCTGATGCCAATGACGAATATATGATGATTTATGGCG TCTGTGGAAAATTCCCGACAGATAACCCTAACTTCGCTCTTGAGATTTTGAATGCAAACTTATGGTTTGCAGAGAATGGT GGGCCATACCTGTGTTATGAGTCAGGAGCACAATCGCTGTTGTTAGCGTTACGTTTCCCGCTCGATGATGCTACCCCTGA AAAACTTGAGAATGAAATAGAAGTCGTCGTTAAGTCGATGGAAAATCTGTATTTGGTATTACATAATCAGGGAAT…
>VFG0741 sepL - SepL [Escherichia coli E2348/69] (VF0172)
ATGGCTAATGGTATTGAATTTAATCAAAACCCCGCATCTGTTTTTAATTCTAATTCATTAGATTTTGAATTAGAATCTCA GCAATTAACGCAAAAAAATTCTTCTAATACTTCTTCGCCATTAATAAATTTGCAAAATGAATTAGCAATGATTACTAGCT CATCGCTTTCTGAAACGATTGAAGGGCTAAGCCTGGGATATCGCAAAGGTAGCGCAAGGAAAGAAGAGGAAGGCACGACA ATCGAGAAGCTGCTCAATGAAATGCAAGAGCTGCTTACTCTTACCGATAGTGATAAAATAAAAGAACTATCATTAAAAAA CAGCGGGTTGCTGGAACAACACGATCCTACTTTGGCGATGTTTGGCAACATGCCAAAGGGGGAAATTGTTGCGCT…
Invasins
>gi|16445223:c4848408-4846753 aslA - Escherichia coli O157:H7 str. EDL933 chromosome, complete genome
ATGGAATTTTCGTTTTCACCCAAACTTCTTGTTGTTGCTGTCGCCGCCGCTCTTCCTCTCATGGCCAGCGCAGCAGATAC CCCGTCAACTGCCACCGCGCGCAAAGGCTTTGCCGGATACGATCACCCAAACCAGTATCTGGTTAAACCGGCGACCACTA TTGCCGACAACATGATGCCAGTAATGCAGCATCCGGCGCAGGATAAAGAACCCCAGCAGAAGCTGGCAGAACTTGAGAAA AAAACCGGTAAGAAACCGAATGTGGTTGTTTTCTTGCTGGACGATGTGGGCTGGATGGACGTCGGTTTTAACGGTGGCGG CGTGGCGGTGGGTAACCCTACACCAGATATCGACGCCGTTGCCAGCCAGGGGCTGATTTTAACTTCGGCGTATTC…
or
TGGGAACAAATGGTCAGTCTAACCGTAAGGCCGAGCACTACTTCCTCAACGGTAAACTCGCTGCTGTGCGTATGGATGAA TTCAAGTATCACGTCCTGATTCAGCAACCTTACGCTTATACCCAGAGCGGATATCAGGGTGGATTCACCGGCACAGTAAT GCAAACAGCCGGATCGTCGGTGTTTAACCTCTACACCGATCCGCAGGARAGCGACTCTATCGGCGTGCGCCATATTCCGA TGGGTGTACCGCTACAGACCGAAATGCACGCGTATATGGAGATCCTGAAAAAGTATCCACCACGCGCGCAGATTAAATCT GATTAA
>gb|CP005998.1|:2827397-2829130 Escherichia coli B7A, yijP, complete genome
ATGCATTCCACAGAAGTCCAGGCTAAACCCCTTTTTAGCTGGAAAGCCCTGGGTTGGGCACTGCTCTACT TTTGGTTTTTCTCTACTCTGCTACAGGCCATTATTTACATCAGTGGTTATAGTGGCACCAACGGCATTCG CGACTCGCTGTTATTCAGCTCGCTGTGGTTGATCCCGGTATTCCTCTTTCCGAAGCGGATTAAAATTATT GCCGCAGTAATCGGCGTGGTGCTATGGGCGGCCTCTCTGGCGGCGCTATGCTACTACGTCATCTACGGGC AGGAGTTCTCGCAGAGCGTTCTGTTTGTGATGTTCGAAACCAACACCAACGAAGCCAGCGAGTATTTAAG CCAGTATTTCAGCCTGAAAATTGTGCTTATCGCGCTGGCCTATA…
>VFG1442 ibeA - invasion protein IbeA [Escherichia coli] (VF0237)
ATGGAATTTTATCTGGAACCCGCTCGTAATATACCTGTACTGGCAACCACGGAAGTGTTAGTTGTTGGTGGTGGTCCATC GGGTATTGCCGCAGCAATGAGTGCCGCTCGTGAAGGCGCAGCTACTATGCTGATTGAACGTTTCGGTTGTTTTGGCGGAA TGATGACAACGGCTGGCGTCGAGTCAATTGCCTGGTGGCGTCATGAAAATACGGTAGAGTCAGGTGGACTGGCACGCGAA ATAGAAGAAACGGCAAAATCAATGGGGGCGTCCAGCCCTGAGCCGCAATCGAATAGTCAGGCTATTAACGAAGAGCGTTT CAAACTGGTTGCGGATGCAATGCTTGAACAGGCAGGTGTGCGCCGCGTACTACACATTACCGCCGTTGATGTTAT…
>gb|AFST01000002.2|:473488-475140 Escherichia coli O104:H4 str. C227-11 C227-11_0002, Hcp, whole genome shotgun sequence
TTACGCGCTCAACAGTTGCTTCATGTCTTCTTCAACAGTGGTGATAGAACGCAGGCCGAATTTCTCGTTC AGCACCGCCAGCAGGTCTGGTGTCAGGAAACCAGGTGCAGTCGGGCCGGTGACGATATTTTTCACGCCCA GAGAAAGCAGCGTCAGCAGAATGACGATCGCTTTCTGTTCAAACCAGGAGAGCACCAGCGACAGCGGCAG ATCGTTGACACCGCAGCCCAGTTTCTCTGCCAGAGTGACAGCCAGAATAATCGCTGAGTAAGCATCGTTA CATTGACCTGCATCTACCAGACGCGGCAGACCTTCGATATCGCCAAACTCAAGTTTGTTAAAGCGATATT TACCACAGGCGAGGGTCAGGATCAGGCAGTCATCCGGCACGCTG…
>gi|4835716|gb|AF094824.1| Escherichia coli IbeB (ibeB) gene, complete cds
ATTTTGTCAATTTTCCTGTCACCGGAAAATCAGAGCCTGGCGAGTAAAGTTGGCAGCATAAAATCACCAGAAATTATGAGCCTATGTCTCCTTGTAAAATTTTGCCATTTTGTGTGGCCCTTGCGCTAACCGGTTGTTCAATGGCACCGGATTATCAGCGTTCGGCAATGCCCGTGCCGCACCAGTTCTCACTCAGCCAGAACGGCCTGGTTAACGCAGCAGATAACTATCGGAGCGCGGGCTGGCGCACCTTTTTTGTTGATAATCAGGTGAAGACGCTGATTAGCGAGGCGTTGGTGAATAACCGGGATTTGCGCATGGCGGCGCTGAAAGTGCAGGAAGCGCGGGCGCAATATCGTCTGACCGATGCCGACCGCTACCCACAGTTCAATGGCGAGG…
>gi|218698419:4794146-4794901 tia - Escherichia coli IAI39 chromosome, complete genome
ATGATTGAAATGAAAAAGGTTATTGTTGTTTCAGCGCTTGCTATGGCGGGCGTATTTTCAGCCCAGGCTCTGGCTGATAG GGGTAAAACAGGCTTTTATGTGACCGGTAAAGCTGGTGCTTCGGTTGTGACTCAGACTGACCAGCGCTTCCGTCAGGACT TTGGGGATGATGTTTATAAGTATAAGGGCGGTGATAAAAACGATACTGTATTTGGTGCAGGCCTTGCGGTGGGCTATGAT TTTTATCAACATTACAATGTTCCTGTGCGCACGGAAGTGGAATTCTATGGCCGCGGAGCTGCAGACTCCCATTATACACT GGATACATGGCATTCTCCGATGGGGGATGGTGGTCGGGAAGACACACAGAACAGGCTCAGTGTGAATACCCTGAT…
>gb|CP003034.1|:617612-618994 Escherichia coli O7:K1 str. CE10, IbeC, complete genome
TTACTGATTACCCACCTGATCGCCATACGGCAGCGTGTCGTAATCGATCAGCGCGTTTTTCTTATACGGG TTACCAATCCAGCGGGTAGTTTCTTTGAACTGCGGATTCACCACTGAACGGGTTGGATCGTAACCGTCGT AAGATAAGCCCGCCAAATCTGACCAGGTGTGGATCAGTTCCGCCAGGCTGTATTTACGATCAACATCCTG TGAGAAATCACGCGGATGAGTCGCTTGCCATTTTTCTGACGTCCACAGCAGGAACGGAATGGTGTACATA TGACGCGTCGGGTTGTCCTCGTTACGCCCCTGGGTTTTATGCGGCGGCGTGTCGTAAACCTCTTCACCGT GGTCAGAGAAGTAAACCAGGAAACCGTTCGGGTCTGCTGCTTTA…
Toxins
>gi|218556939:c300847-296717 vat - Escherichia coli S88 chromosome, complete genome
ATGAATAAAATATACGCTCTAAAATATTGTTATATTACTAACACAGTAAAGGTTGTCTCTGAACTAGCCCGAAGGGTATG TAAAGGGAGTACCCGCAGAGGAAAAAGACTTTCAGTACTTACCTCTCTGGCACTATCTGCATTACTCCCAACCGTTGCTG GTGCATCAACGGTTGGTGGCAACAATCCTTACCAGACATACCGCGACTTTGCAGAAAACAAAGGGCAGTTTCAGGCTGGC GCAACAAACATTCCTATTTTTAATAATAAAGGGGAATTAGTAGGACATCTTGATAAAGCGCCCATGGTTGATTTTAGCAG TGTGAATGTAAGCTCAAATCCCGGCGTTGCAACATTAATTAACCCGCAATATATAGCCAGTGTAAAACATAATAA…
or
ACCGTAAGCACGAACTGGGAAGTATGGACCTGTTTACCGGCGTGATGGCCACCTACACTGACACAGATGCGTCAGCAGGC CTGTACAGCGGTAAAACAAAATCATGGGGTGGTGGTTTCTATGCCAGTGGTCTGTTCCGGTCCGGCGCTTACTTTGATTT GATTGCCAAATATATTCACAATGAAAACAAATATGACCTGAACTTTGCCGGAGCTGGTAAACAGAACTTCCGCAGCCATT CACTGTATGCAGGTGCAGAAGTCGGATACCGTTATCATCTGACAGATACGACGTTTGTTGAACCTCAGGCGGAACTGGTC TGGGGAAGACTGCAGGGCCAAACATTTAACTGGAACGACAGTGGAATGGATGTCTCAATGCGTCGTAACAGCGTT…
>VFG0902 sat - Aecreted auto transpoter toxin [Escherichia coli CFT073] (VF0231)
TTGAGAGAATATATGAATAAAATATACTCCCTTAAATATAGTGCTGCCACTGGCGGACTCATTGCTGTTTCTGAATTAGC GAAAAGAGTTTCTGGTAAAACAAACCGAAAACTTGTAGCAACAATGTTGTCTCTGGCTGTTGCCGGTACAGTAAATGCAG CAAATATTGATATATCAAATGTATGGGCGAGAGACTATCTTGATCTTGCACAAAATAAAGGTATTTTCCAGCCCGGAGCA ACAGACGTAACAATCACTTTAAAAAACGGAGATAAATTCTCTTTCCATAATCTCTCAATTCCGGATTTTTCTGGTGCAGC AGCGAGTGGCGCAGCTACCGCAATAGGAGGTTCTTATAGTGTTACTGTTGCACATAACAAAAAGAACCCTCAGGC…
>VFG1447 cnf1 - cytotoxic necrotizing factor 1 [Escherichia coli] (VF0240)
ATGGGTAACCAATGGCAACAAAAATATCTTCTTGAGTACAATGAGTTGGTATCAAATTTCCCTTCACCTGAAAGAGTTGT CAGCGATTACATTAAGAATTGTTTTAAAACTGACTTGCCGTGGTTTAGTCGGATTGATCCTGATAATGCTTATTTCATCT GCTTTTCTCAAAACCGGAGTAATAGCAGATCTTATACTGGATGGGATCATCTTGGGAAATATAAAACAGAAGTACTGACA CTCACTCAAGCCGCTCTTATTAATATTGGTTATCGTTTTGATGTTTTTGATGATGCAAATTCAAGCACAGGAATTTATAA AACAAAGAGTGCAGATGTGTTTAACGAAGAAAATGAAGAAAAAATGCTCCCGTCGGAATACCTGCATTTTTTACA…
>gi|253800975:117558-120602 Escherichia coli Vir68 plasmid pVir68, Cnf2，complete sequence
TCAAAAATCTTTTGAAAAAACATGCAATACTGATATATTGGAGTTTTCTACATTTAAAGAATAACTCTCA GATAAGGATTTTACGATAACATTACCATCTACTCTTACCAATATAGTCACCGATGTACCAAAGCCTTTTT CTGGTATGTTATCAAGAAAGTAAGGAAAAGTAGAAACATTGTCGCGAGAAATAGTAATCTTACTACCTAT TTTTTGTTCAGATGATGAGTACGTTATTAAAGACTCATCAAAACTTTCCGCCAGATAATTTACCAAAAAA TCATTATTCATTACTCCCTCTACGCGCGGCATTGGATTATTTGTAAGTAATTCAAAAACTTCTACAGCTT TTTTTACCCCTGTTGTACTTGTAAAACCAGCTAAAGGTATTGTT…
>VFG0840 hlyA - hemolysin toxin protein [Escherichia coli O157:H7 EDL933] (VF0207)
ATGACAGTAAATAAAATAAAGAACATTTTCAATAATGCGACATTGACTACAAAATCAGCATTTAATACAGCATCATCAAG CGTACGTTCCGCTGGAAAAAAACTCATATTATTAATACCTGATAATTATGAAGCTCAGGGCGTGGGTATTAATGAGTTGG TCAAAGCTGCTGATGAGCTTGGAATAGAAATACACCGTACTGAACGAGATGATACAGCGATTGCAAACCAGTTTTTTGGT GCAGCAGAAAAAGTTGTAGGATTAACTGAACGTGGTGTTGCAATA
or
TTCGCACCACAACTTGACAAACTTCTGCAGAAGTATCAGAAAGTTGGGAGTAAAATAGGAGGAACCGCTGAAAATGTAGG TAATAATCTGGGAAAAGCCGGAACAGTTCTCTCAGCACTACAGAATTTTACGGGGATTGCTTTATCAGGCATGGCTCTTG ATGAATTGCTGAGAAAACAACGGGAAGGAGAGGATATAAGTCAGAATGATATTGCCAAAAGTAGTATTGAACTTATTAAT CAGCTTGTAGATACAGTATCAAGTATAAACAGTACCGTTGATTCATTTTCTGAGCAGCTTAACCAGCTTGGCTCATTTTT ATCCAGTAAACCTCGATTAAGTTCTGTTGGTGGGAAATTACAAAATTTACCAGACCTGGGCCCCCTGGGGGATGG…
>VFG0841 hlyB - hemolysin transport protein [Escherichia coli O157:H7 EDL933] (VF0207)
ATGATGAGTAAATGTAGTTCTCATAATAGTCTGTATGCACTGATATTGCTTGCACAATATCATAATATAACTGTCAATGC TGAAACTATAAGGCATCAGTATAATACCCACACACAAGATTTTGGGGTGACTGAATGGTTACTGGCAGCGAAATCTATTG GCTTAAAAGCAAAATATGTAGAAAAACATTTTTCCAGATTGTCAATAATTTCTTTACCTGCGTTGATATGGCGGGATGAC GGTAAGCATTATATATTGTCTCGTATTACTAAAGATTCATCACGCTATCTTGTTTATGATCCAGAACAACATCAGTCACT AACTTTTAGTCGGGATGAGTTTGAAAAACTGTATCAGGGAAAAGTCATTCTGGTTACGTCAAGAGCAACAGTAGT…
>VFG0842 hlyC - hemolysin transport protein [Escherichia coli O157:H7 EDL933] (VF0207)
ATGAAATCTAATGCTTTTGACGTCATGGGGAAGGTTGCATGGCTATGGGCCTGTTCTCCTCTGCATAAAAAATGGCCATT ATCTGTTTTTGCTATTAATGTCATACCTGCTATTCAGACAAATCAATTTGCTCTCTTAATAAAGGATGAGCTTCCTGTAG CTTTTTGTAGCTGGGCCAGTTTAGATCTGGAATGTGAGGTAAAATATATAAATGATGTAACATCTTTGTATGCAAAAGAC TGGATGTCGGGAGAAAGAAAGTGGTTTATTGACTGGATAGCTCCATTTGGACACAACATGGAGTTATATAAATACATGAG GAAAAAGTATCCTTATGAGTTATTCAGAGCAATAAGGTTAGATGAGAGCAGTAAAACAGGAAAAATAGCTGAATT…
>VFG0843 hlyD - hemolysin transport protein [Escherichia coli O157:H7 EDL933] (VF0207)
ATGCGCTTTTACATGAAAGGTTTATGGGATTTGGTTTGCCGTTATAAGACGGTTTTTTCTGATGTCTGGAAAATTCGTCA CACACTTGATGCTCCTGTGAGAGAAAAAGATGAGTATGCATTTCTTCCTGCTCACCTTGAACTCATTGAAACACCAGTAT CCAGACGTTCTCATTTTGTTGTATGGAGTATTTTATTATTTGTAATTATATCTCTTCTCTTATCTGTTCTTGGGAAAGTT GAAGTGGTTTCAGTAGCAAATGGTAAGTTTACTCATAGTGGAAGAAGCAAAGAAATAAAACCGATAGAGAATGCGATTGT AGAAAAAATAATGGTAAAAGATGGCTCTTTTGTAAAAAAAAATGATCCATTAGTTGAATTGACGGTGCCTGGTGT…
or
TCGTGTTAGCCTGTATGAGCATCAGGTATCACAGGAAGGAAGAAAACTCAATGATTTTAAGTATTTGTTGAATAAAAAAG CTGTTTCTCAACATTCAGTTATGGAGCAGGAAAATAGCTATATTCAGGCAAAAAATGAACATGCAGTCTGGCTTGCACAG GTTTCTCAACTTGAAAAAGAAATAGAACTTGTGCGGGAAGAACTGGCACTGGAGACGAATATCTTCAGAAGTGAAATTAT CGAGAAGCACAGAAAATCAACAGATAACATTGTGTTGCTGGAGCATGAGCTTGAAAAAAACAGGCAGAGAAAAGCATCAT CTTTTATTAAAGCTCCTGTGAGTGGTACTGTTCAGGAGTTAAATATACATACAGAAGGTGGTGTTGTCACAACAG…
>gi|222031834:3043375-3044034 Escherichia coli LF82 chromosome,yqfA, complete sequence
TTACGCCTGCCCAATATACAAATAGATCGCCAGAAAGTGGCACACACTACCGCCGAGCACAAAGCCGTGC CAGATGGCATGATTGTATGGAATGCGCTTGCAGACGTAGAAAATCACCCCGAGCGAATAAACCACACCGC CTACCGCCAGTAAGGTAACGCTGCCCGCCGCGAGCTTAACTGCCATTTCATAAATTACCACCAGCGACAG CCAGCCCATCGCTAGATAGGTCACCAGAGATAAAATTTTGAATCGGTGCGCGATGGTCAGTTTAAACAGA ATACCCAGCAATGCCAGGCTCCAGATAACAATCATCAACCCGCGCGCTAACGGAGAATCCAGCCCCACCA GCAAAAACGGCGTGTAGGTTCCGGCAATCAACAGATAAATGGCA…
>gb|AY028790.1|:455-670 Escherichia coli heat-stable enterotoxin STb (stb) gene, complete cds
ATGAAAAAGAATATCGCATTTCTTCTTGCATCTATGTTCGTTTTTTCTATTGCTACAAATGCCTATGCAT CTACACAATCAAATAAAAAAGATCTGTGTGAACATTATAGACAAATAGCCAAGGAAAGTTGTAAAAAAGG TTTTTTAGGGGTTAGAGATGGTACTGCTGGAGCATGCTTTGGCGCCCAAATAATGGTTGCAGCAAAAGGA TGCTAA
>stx1cA
ATGAAAATAATAATTTTTAGAGTGCTAACTTTTTTCTTTGTTATCTTTTCTGTTAATGTGGTTGCGAAGGAATTTACCTT AGATTTCTCGACAGCAAAGACGTATGTAGATTCGCTGAATGTCATTCGCTCTGCAATAGGTACTCCATTACAGACTATTT CATCAGGAGGTACGTCTTTACTGATGATTGATAGTGGCACAGGGGATAATTTGTTTGCAGTTGATGTCAGAGGGATAGAT CCAGAGGAAGGGCGGTTTAATAATCTACGGCTTATTGTTGAACGAAATAATTTATATGTGACAGGATTTGTTAACAGGAC AAATAATGTTTTTTATCGCTTTGCTGATTTTTCACATGTTACCTTTCCTGGTACAACTGCGGTTACATTGTCTGG…
>stx1cB
ATGAAAAAAATATTATTAATAGCTGCATCACTTTCATTTTTTTCAGCAAGTGTGCTGGCTGCGCCAGATTGTGTAACTGG GAAGGTGGAGTATACAAAATATAATGATGACGATACCTTTACAGTTAAAGTGGGAGATAAAGAATTATTTACTAACAGAT GGAATCTTCAGTCTCTTCTTCTCAGTGCACAAATTACTGGGATGACGGTAACCATTAAAACTAATGCCTGTCATAATGGA GGGGGATTCAGCGAGGTTATTTTCCGTTGA
>stx1dA
ATGAAAATAATGATTTTTAGGGCGCTAACATTTTTCTTCGTTATCTTTTCAGTTAATGCGATTGCTAAGGAGTTTACCTT AGATTTCTCAACAGCAAAGAAGTATGTTGATTCGCTGAATGTCATTCGCTCTGCAATAGGTACGCCATTACAGACTATTT CATCGGGAGGTACATCTTTACTGATGATTGATAGTGGCACAGGCGATAATTTATTTGCAGTCGATATCATGGGGTTAGAA CCAGAGGAAGAGCGGTTTAACAATCTACGACTGATTGTTGAACGAAATAATTTATATGTGACAGGATTTGTTAACAGGAC AAACAATGTTTTTTATCGCTTTGCTGATTTTTCACATGTTACCTTTCCTGGTACAAGAGCGGTTACATTGTCTGG…
>stx1dB
ATGAAAAAAGTATTATTAATAGCTGTTTCACTTTCATTTCTTTCAGCAAGTGTTCTGGCAGCGCCAGATTGTGTAACCGG AAAGGTGGAGTATACAAAATATAATGATGACGATACTTTTACAGTTAAAGTGGCAGATAAAGAATTATTTACTAACAGAT GGAATCTTCAGTCTCTTCTTCTAAGTGCACAAATTACGGGGATGACGGTAACTATTAAGACTACTGCTTGTCATAATGGA GGGGGATTCAGCGAGGTTATTTTTCGTTGA
>stx2aA
ATGAAGTGTATATTATTTAAATGGGTACTGTGCCTGTTACTGGGTTTTTCTTCGGTATCCTATTCCCGGGAGTTTACGAT AGACTTTTCGACCCAACAAAGTTATGTCTCTTCGTTAAATAGTATACGGACAGAGATATCGACCCCTCTTGAACATATAT CTCAGGGGACCACATCGGTGTCTGTTATTAACCACACCCCACCGGGCAGTTATTTTGCTGTGGATATACGAGGGCTTGAT GTCTATCAGGCGCGTTTTGACCATCTTCGTCTGATTATTGAGCAAAATAATTTATATGTGGCCGGGTTCGTTAATACGGC AACAAATACTTTCTACCGTTTTTCAGATTTTACACATATATCAGTGCCCGGTGTGACAACGGTTTCCATGACAAC…
>stx2aB
ATGAAGAAGATGTTTATGGCGGTTTTATTTGCATTAGTTTCTGTTAATGCAATGGCGGCGGATTGTGCTAAAGGTAAAAT TGAGTTTTCCAAGTATAATGAGGATGACACATTTACAGTGAAGGTTGACGGGAAAGAATACTGGACCAGTCGCTGGAATC TGCAACCGTTACTGCAAAGTGCTCAGCTGACAGGAATGACTGTCACAATCAAATCCAGTACCTGTGAATCAGGCTCCGGA TTTGCTGAAGTGCAGTTTAATAATGACTGA
>stx2bA
ATGAAGTGTATATTATTTAAATGGGTACTGTGCCTGTTACTGGGTTTTTCTTCGGTATCCTATTCCCGGGAATTTACGAT AGACTTTTCGACTCAACAAAGTTATGTCTCTTCGTTAAATAGTATACGGACAGAGATATCGACCCCTCTTGAACATATAT CTCAGGGGACCACATCGGTGTCTGTTATTAACCACACCCCGCCGGGCAGTTATTTTGCTGTGGATATACGAGGGCTTGAT GTCTATCAGGCGCGTTTTGACCATCTTCGTCTGATTATTGAGCAAAATAATTTATATGTGGCCGGGTTCGTTAATACGGC AACAAATACTTTCTACCGTTTTTCAGATTTTACACATATATCAGTGCCCGGTGTGACAACGGTTTCCATGACAAC…
>stx2bB
ATGAAGAAGATATTTGTAGCGGCTTTATTTGCTTTTGTTTCTGTTAATGCAATGGCAGCTGATTGTGCAAAAGGTAAAAT TGAGTTCTCTAAGTATAATGAGAATGATACATTCACAGTAAAAGTGGCCGGGAAAGAGTACTGGACTAACCGCTGGAATC TGCAACCGCTACTGCAAAGCGCACAGTTAACAGGAATGACGGTAACAATCAAATCAAATACCTGTGCGTCAGGTTCAGGA TTTGCTGAAGTGCAGTTTAATAATGACTGA
>stx2cA
ATGAAGTGTATATTATTTAAATGGGTACTGTGCCTGTTACTGGGTTTTTCTTCGGTATCCTATTCCCGGGAATTTACGAT AGACTTTTCGACTCAACAAAGTTATGTCTCTTCGTTAAATAGTATACGGACAGAGATATCGACCCCTCTTGAACATATAT CTCAGGGGACCACATCGGTGTCTGTTATTAACCACACCCCGCCGGGCAGTTATTTTGCTGTGGATATACGAGGGCTTGAT GTCTATCAGGCGCGTTTTGACCATCTTCGTCTGATTATTGAGCAAAATAATTTATATGTGGCCGGGTTCGTTAATACGGC AACAAATACTTTCTACCGTTTTTCAGATTTTACACATATATCAGTGCCCGGTGTGACAACGGTTTCCATGACAAC…
>stx2cB
ATGAAGAAGATGTTTATGGCGGTTTTATTTGCATTAGTTTCTGTTAATGCAATGGCGGCGGATTGCGCTAAAGGTAAAAT TGAGTTTTCCAAGTATAATGAGAATGATACATTCACAGTAAAAGTGGCCGGAAAAGAGTACTGGACCAGTCGCTGGAATC TGCAACCGTTACTGCAAAGTGCTCAGTTGACAGGAATGACTGTCACAATCAAATCCAGTACCTGTGAATCAGGCTCCGGA TTTGCTGAAGTGCAGTTTAATAATGACTGA
>stx2dA
ATGAAGTGTATATTATTTAAATGGGTACTGTGCCTGTTACTGGGTTTTTCTTCGGTATCCTATTCCCGGGAATTTACGAT AGACTTTTCGACTCAACAAAGTTATGTCTCTTCGTTAAATAGTATACGGACAGAAATATCGACTCCTCTTGAGCATATAT CTCAGGGGACCACATCGGTGTCTGTTATTAACCACACCCCACCGGGCAGTTATTTTGCTGTGGATATACGAGGGCTTGAT GTCTATCAGGCGCGTTTTGACCATCTTCGTCTGATTATTGAGCAAAATAATTTATATGTGGCCGGATTCGTTAATACGGC AACAAATACTTTCTACCGTTTTTCAGATTTTACACATATATCAGTGCCCGGTGTGACAACGGTTTCCATGACAAC…
>stx2dB
ATGAAGAAGATGTTTATGGCGGTTTTATTTGCATTAGTTTCTGTTAATGCAATGGCGGCAGATTGTGCTAAAGGTAAAAT TGAGTTTTCCAAGTATAATGAGAACGATACATTCACAGTAAAAGTAGCCGGGAAAGAATACTGGACCAGTCGCTGGAATC TGCAACCGCTACTGCAAAGTGCTCAGTTGACAGGAATGACTGTCACAATCAAATCCAGTACCTGTGAATCAGGCTCCGGA TTTGCTGAAGTGCAGTTTAATAATGACTGA
>stx2eA
ATGAAGTGTATATTGTTAAAGTGGATACTGTGCCTGTTACTGGGTTTTTCTTCGGTATCCTATTCCCAGGAGTTTACGAT AGACTTTTCGACTCAACAAAGTTATGTATCTTCGTTAAATAGTATACGGACAGCGATATCGACCCCTCTTGAACATATAT CTCAGGGAGCTACATCGGTATCCGTTATTAATCATACACCACCAGGAAGTTATATTTCCGTAGGTATACGAGGGCTTGAT GTTTATCAGGAGCGTTTTGACCATCTTCGTCTGATTATTGAACGAAATAATTTATATGTGGCTGGATTTGTTAATACGAC AACAAATACTTTCTACAGATTTTCAGATTTTGCACATATATCATTGCCCGGTGTGACAACTATTTCCATGACAAC…
>stx2eB
ATGAAGAAGATGTTTATAGCGGTTTTATTTGCATTGGTTTCTGTTAATGCAATGGCGGCGGATTGTGCTAAAGGTAAAAT TGAGTTTTCCAAGTATAATGAGGATAATACCTTTACTGTGAAGGTGTCAGGAAGAGAATACTGGACGAACAGATGGAATT TGCAGCCATTGTTACAAAGTGCTCAGCTGACAGGGATGACTGTAACAATCATATCTAATACCTGCAGTTCAGGCTCAGGC TTTGCCCAGGTGAAGTTTAACTGA
>stx2fA
ATGCGACATATATTATTAAAGCTGGTGTTGTTTTTTTGTGTTTGCTTGTCTTCAGTATCTTATGCAGATGAGTTTACTGT GGATTTCTCTTCGCAAAATAGCTATGTTGACTCATTGAATAGTATAAGGTCGGCAATATCCACTCCACTTGGAAATATAT CTCAGGGTGGTGTTTCTGTTTCAGTAATTAATCATGTTCCAGGCGGAAACTATATATCATTGAATGTTAGAGGCCTTGAT CCATATAGCGAGAGATTTAACTACCTCCGTTTAATAATGGAACGGAATAACTTATATGTTGCAGGCTTTATTAATACTGA AACGAATACCTTTTACAGATTCTCCGATTTCTCACATATTTCAGTGCCTGATGTGATAACTGTTTCCATGACGAC…
>stx2fB
ATGAAGAAGATGATTATTGCAGTTTTATTCGGTCTCTTTTCTGCTAATTCCATGGCGGCGGATTGTGCTGTAGGAAAAAT TGAGTTTTCCAAGTATAATGAGGATAATACCTTTACTGTGAGGGTGTCAGGAAGAGAATACTGGACGAACAGATGGAATT TGCAGCCATTGTTACAAAGTGCTCAGCTGACAGGGATGACTGTAACAATCATATCTAATACCTGCAGTTCAGGCTCAGGC TTTGCCCAGGTGAAGTTTAACTGA
>stx2gA
ATGAAGTGTATATTATTTAAATGGGTACTGTGCCTGTTACTGGGCTTTTCTTCGGTATCCTATTCCCGGGAATTTACGAT AGACTTTTCGACTCAACAAAGTTATGTATCTTCGTTAAATAGTATACGGACAGAAATATCGACCCCTCTTGAGCATATAT CTCAGGGGGCTACATCGGTATCTGTTATTAATCATACTCCACCGGGTAGTTATATTTCTGTGGATATCCGAGGGCTTGAT ATCTATGAGGCGCGTTTTGACCATCTTCGTCTGATTATTGAGCAAAATAATTTATATGTGGCCGGGTTCGTTAATACGGC CACAAATACTTTCTACCGTTTTTCAGATTTTACACATATATCAGTGCCCGGTGTGACAACTGTTTCCATGACAAC…
>stx2gB
ATGAAGAAGATGTTTATGGCGGTTTTATTTGCATTGGTTTCTGTTAATGCAATGGCGGCGGATTGTGCTAAAGGTAAAAT TGAGTTTTCCAAATATAATGGGGATAACACATTTACTGTAAAGGTTGACGGGAAAGAATACTGGACTAACCGGTGGAATT TGCAGCCGTTGTTACAAAGTGCACAGTTAACAGGAATGACCGTAACAATCAAATCCAATACCTGTGAATCAGGCTCTGGA TTTGCTGAAGTGCAGTTTAATAATGACTGA
>gi|1648865:205-579 E.coli LT87 gene for heat-labile enterotoxin
ATGAATAAAGTAAAATTTTATGTTTTATTTACGGCGTTACTATCCTCTCTATGTGCACACGGAGCTCCTC AGTCTATTACAGAACTATGTTCGGAATATCACAACACACAAATATATACGATAAATGACAAGATACTATC ATATACGGAATCGATGGCAGGCAAAAGAGAAATGGTTATCATTACATTTAAGAGCGGCGCAACATTTCAG GTCGAAGTCCCGGGCAGTCAACATATAGACTCCCAAAAAAAAGCCATTGAAAGGATGAAGGACACATTAA GAATCACATATCTGACCGAGACCAAAATTGATAAATTATGTGTATGGAATAATAAAACCCCCAATTCAAT TGCGGCAATCAGCATGGAAAACTAG
>gb|L11241.1|ECOASTAA:61-177 astA - Escherichia coli enteroaggregative heat-stable enterotoxin 1 (astA) gene, complete cds
ATGCCATCAACACAGTATATCCGAAGGCCCGCATCCAGTTATGCATCGTGCATATGGTGCACAACAGCCTGCGCTTCGTG TCATGGAAGGACTACAAAGCCGTCACTCGCGACCTGA
>gb|U07174.1|ECU07174:83-826 hra - Escherichia coli O9:H10:K99 heat resistant agglutinin 1 gene, complete cds
ATGAATAAGGTTATTGCGGTTTCAGCGCTTGCCATGGCAGGCATGTTTTCGACCCAGGCTCTGGCTGATGAGAGCAAAAC AGGCTTTTATGTGACCGGTAAAGCAGGTGCTTCTGTTATGTCACTTGCAGACCAGCGTTTCCTGTCGGGGAATGGAGAGG AAACATCAAAATATAAAGGCGGTGATGGCCATGATACGGTATTCAGTGGCGGTATCGCGGCCGGTTATGATTTTTACCCG CAGTTCAGTATTCCGGTTCGTACGGAACTGGAGTTTTACGCTCGTGGAAAAGCTGATTCGAAGTATAACGTAGATAAAGA CAGCTGGTCAGGCGGTTACTGGCGTGATGACCTGAAGAATGAGGTGTCAGTCAACACACTGATGCTGAATGCGTA…
or
ATGGAGCCTTGGCGCGGGTGTCCGCTATGACGTAACCCCGGATATCGCTCTGGACCTCAGCTATCGCTATCTTGATGCAG GTGACAGCAGTGTGAGTTACAAGGACGAGTGGGGCGATAAATATAAATCAGAAGTTGATGTTAAAAGTCATGACATCATG CTTGGTGTGACTTATAACTTCTGA
>VFG0845 toxB - ToxB [Escherichia coli O157:H7 EDL933] (VF0203)
ATGATTCATCCTGGCTCTTCTTTAGATAAAGCAATTAACAATACAAGAGTTAAAAATGTTAGTACTGATGTTAAACATGG CCAAATTCAAGAGAGAAAAAGGAACTTTATCTATAAAAAAAATGATGATATCTCATCCAGATTTAAACTTTACAGTTCGC TCGTAAAGCAGAAAAATGCGACAGAAGATGTTGTTTTAATAGGCAAAATGATTTTAGATGAAGTTAGAAGTTACAGAACT ATACATAATGATCGAAATATCGTAAGTAACTCAGGAAACTGGAAAACATCTTTTTTATGTAATCTTGCTAGACTACTATA TAGCATATTTAATGGTAGTAACTATTTTTGTTCCCGAGAGGGTGAAAATAATTCATCCCCCAGTTCTACTCTACT…
or
TTTTTTTATCAACAAGAGATGCTATTAAGATGGAACTACGCCGCTGCATCAGATCAGGTAAGAATTAATATATTGAAAGA GTATGGAGGGATTTATACCGATACAGATATTCTTCCTGCATATTCAGATAAAGTATCACAGATAATAAATGAAAAAAGTG ATGATAAGAGGTTTTTTGAAGATTTAAAACTAAGAAGGATTATATCAGAATCTATTCTGTCTCTGATAAAAGGGGAAAAG TACTCAATTAAACATGATGGATTAGATGAAACAACACTAAATCAGTTAAATAACATATTGAGTGAAATAGAAAAACTGAC GATAGATGATTATTTTAAACCCGTTGAGACAAAAGTTGTCAGAGATACATTTAAAATTTTTAAAAGATATCAAAA…
or
CTTCTTATCTACAAATAAAAAAAATCCCCAATAATGATGATAGTGATTATATTTTATGTTTAGACAACCCTAACCTCTCA TCTTACACATTGAACTTTAATGACTTGTCTGGATACATATCAAGTTTATGGGATAATATTAGGGGTAGTTTTACCCCTTT TCATAAAAATACTGTAAACATCGCCCCTAATGAAAAAAAATATATTTCCCTAATCGGACTTGATAAGTTGTCATTCAATA TTGATGTTTTTAGACAAGCATTAGAGGTAAAAAATAAGAATAGTTACAAGATAAGTAAATTTACATGGGAAACGTATGGT GATATCGTTGTATCACCTGAAGATAGAATTTCTCATCTGGAGTTAGATGGGTTTAATTATTTTTCACAACCCGAG…
>VFG2415 ecpC - putative enzyme [Escherichia coli O157:H7 EDL933] (VF0404)
ATGCCTTTACGACGGTTCTCCCCAGGACTGAAAGCCCAGTTTGCCTTCGGCATGGTCTTTTTGTTCGTTCAGCCCGATGC CAGCGCTGCTGACATAAGTGCGCAGCAAATAGGTGGGGTGATTATTCCGCAGGCCTTCAGTCAGGCGCTTCAGGACGGCA TGAGCGTCCCGCTCTATATTCATCTCGCCGGTAGCCAGGGTCGCCAGGACGATCAGCGAATCGGCAGCGCTTTTATCTGG TTGGATGATGGACAGCTACGCATCCGGAAAATACAGCTGGAAGAGAGTGAAGATAACGCCAGTGTCAGCGAACAAACTCG ACAGCAGCTGATGGCTCTGGCGAACGCCCCGTTCAATGAGGCCCTTACCATCCCCCTGACTGACAACGCGCAGCT…
or
AGTGGATACCCGGGGTCTACCATACGGTATTTACGATGTGGAAGTTGAGGTGATCGTTAACGGTCGCGTGATCAGCAAAC GCACCCAGCGGGTCAATAAGCTGTTTAGCCGGGGGCGCGGCGTCGGTGCACCACTGGCGTGGCAGGTATGGGGCGGTAGC TTTCATATGGATCGCTGGTCGGAAAACGGGAAAAAGACGCGACCAGCTAAAGAGAGTTGGCTGGCAGGTGCCTCGACCTC CGGCTCACTGAGTACGCTTAGCTGGGCGGCAACGGGATATGGATACGATAATCAGGCGGTGGGTGAAACCCGTCTGACGC TGCCGCTTGGGGGAGCGATCAACGTTAACCTGCAAAATATGCTGGCCAGTGACAGCTCATGGAGCAGCATCGGCA…
>gi|218534477:94664-95938 colicin V secretion protein cvaA - Escherichia coli S88 plasmid pECOS88, complete sequence
TTGTTTCGCCAGGATGCTTTAGAAAACAGAAAAATGAAGTGGCAGGGACGGGCAATATTACTTCCCGGAATACCACTGTG GTTAATCATGCTGGGAAGCATTGTGTTTATTACGGCATTTCTGATGTTCATTATTGTTGGTACCTATAGCCGCCGTGTTA ATGTCAGTGGTGAGGTCACAACCTGGCCAAGAGCTGTCAATATATATTCAGGTGTACAGGGATTTGTTGTCAGGCAGTTT GTTCATGAAGGGCAGTTGATAAAAAAAGGGGATCCTGTTTATCTGATTGACATCAGTAAAAGTACACGCAATGGTATTGT CACTGATAATCATCGCCGGGATATAGAAAACCAGCTGGTTCGTGTGGACAACATTATTTCCCGTCTGGAAGAAAG…
>gi|84060731:158334-158645 colicin V secretion protein cvaC - Escherichia coli A2363 plasmid pAPEC-O2-ColV, complete sequence
ATGAGAACTCTGACTCTAAATGAATTAGATTCTGTTTCTGGTGGTGCTTCAGGGCGTGATATTGCGATGGCTATAGGAAC ACTATCCGGGCAATTTGTTGCAGGAGGAATTGGAGCAGCTGCTGGGGGTGTGGCTGGAGGTGCAATATATGACTATGCAT CCACTCACAAACCTAATCCTGCAATGTCTCCATCCGGTTTAGGGGGAACAATTAAGCAAAAACCCGAAGGGATACCTTCA GAAGCATGGAACTATGCTGCGGGAAGATTGTGTAATTGGAGTCCAAATAATCTTAGTGATGTTTGTTTATAA
>gi|49175990:2477224-2478552 D-serine dehydratase dsdA - Escherichia coli str. K-12 substr. MG1655 chromosome,complete genome
ATGGAAAACGCTAAAATGAACTCGCTCATCGCCCAGTATCCGTTGGTAAAGGATCTGGTTGCTCTTAAAGAAACCACCTG GTTTAATCCTGGCACGACCTCATTGGCTGAAGGTTTACCTTATGTTGGCCTGACCGAACAGGATGTTCAGGACGCCCATG CGCGCTTATCCCGTTTTGCACCCTATCTGGCAAAAGCATTTCCTGAAACTGCTGCCACTGGGGGGATTATTGAATCAGAA CTGGTTGCCATTCCAGCTATGCAAAAACGGCTGGAAAAAGAATATCAGCAACCGATCAGCGGGCAACTGTTACTGAAAAA AGATAGCCATTTGCCCATTTCCGGCTCCATAAAAGCACGCGGCGGGATTTATGAAGTCCTGGCACACGCAGAAAA…
or
GCAATTTGCCCAGCAAGGCCGTATCGTCGATGCTGATAACCCTCTGTTTGTCTATCTGCCGTGTGGTGTTGGCGGTGGTC CTGGTGGCGTCGCATTCGGGCTTAAACTGGCGTTTGGCGATCATGTTCACTGCTTTTTTGCCGAACCAACGCACTCCCCT TGTATGTTGTTAGGCGTCCATACAGGATTACACGATCAGATTTCTGTTCAGGATATTGGTATCGACAACCTTACCGCAGC GGATGGCCTTGCAGTTGGTCGCGCATCAGGCTTTGTCGGGCGGGCAATGGAGCGTCTGCTGGATGGCTTCTATACCCTTA GCGATCAAACCATGTATGACATGCTTGGCTGGCTGGCGCAGGAAGAAGGTATTCGTCTTGAACCTTCGGCACTGG…
>gi|26245917:340972-345804 tosA - Escherichia coli CFT073 chromosome, complete genome
ATGAAAATGATTTTTACCGGTAAGGTCAGCGGAGAAAAAACCGTGCTGACTGTCGGAGGTCGTCATACAGTTAAAGCACA GCCCGGGGAGCAGTATGGACTGATCGATGAGGTGACCGGCCTAGTGCCTGACGGTGTTGAGGCGGATCGCTCCGGTGATG ATTTAATTCTGCGTAAAAAGGAAGAAGATACTGAGGTCCGGATAGAGGGATTCTGGGAAGAATGCCAGCCCGGGGAAACA CAGTGTACGGCGGTATTTAATATTGTTGGGGAAGATGGACAGGTCACCGAAGCCGTACTGACTCAGGATGGCCCGGTGCT GGATGATATTACTGCCGGACAATCGGGAACCTTGTCAGATGATGATCGTGGCGGTTTTATATGGTTGGGCGGTCT…
or
ACTGCCACAGATGTTAATACCGTCACTATTTATGGCTCTGTGTCTGGTGAAATTTTAGGCGGATACGGCAGTGATAATAT TACGGTAACTAAAAATCTGACCGGTAATATTTCTGTCGGTGACAATGCGGATACCTTAACGGCCGGATGGATTTATGGTG GCAGTACTGTCTCTATGGGGGACGGCAATGATACTGTTACCATCACAGATGGTGCATATAACACGACTATTTCACTGGGG GCGGGAGATGATGTATTTGATGCAACTTCTGGTGTAATGGGGGATTCTGCTTATGCCACTGTCGTTAATGGTGAAGACGG CAATGATACCTTTAAATTAGGCACAATTGCCAAAAACCTGACCATTGATGCCGGTGCCGGTGATGATATTGTTGT…
>gi|222104788:80467-81576 hylF - Escherichia coli plasmid pAPEC-1, complete sequence
ATGAAATTGTTATTACTTACAGGTGCAACAGGATTTCTTGGTGGCGCGGTCCTGGATAAGCTGCTGGATAACTGTAATAA TATAAATTTGCTACTTTTAGTACGAGCACCTACTCCACAAGCGGGACTGGAAAGAATTAAAGAAAATATGCGTAAATTTA ATGTTTGTGAGGAAAGGTTGCATGCATTAACTAATGATAACATCTTGCCTGGGGATCTAAATAATCCGGAAGCCTTTCTC ATGGATCCTCGTCTTGATGAAGTCACTCATGTTATAAACTGTGCGGCTATAGCTTCTTTTGGTAATAATCCTTTTATATG GAATGTGAATGTTACAGGTACACTTGCTTTTGCAAGAAGAATGGCAAAAGTGGCAGGACTGAAACGCTTCCTTCA…
>gb|AKNI01000015.1|:117419-118273 cycle-inhibiting factor cif - Escherichia coli EPEC C342-62 gecC34262.contig.15,whole genome shotgun sequence
ATGAGATATGAAAGACATTACCCTTCCCCCCCGACGTCCGCGTCCTGTCTGACAGGGGCCATATCTGTAAATACTGAAGC TGTATTATCTCCCATGCAACACACTTCAGCCTTACATGTAAGAGATTTTGCTTCCCTGTGCTCACAGAACCTCAAAGCTA ATGTATTGCTAAATAGTGATGACCACGAAGTACCTATACATCAGAAAAATCCTGCTGCAATAATGCAAAATATCGACTCT AACATCAAACAGATGGCAACAGACTGGGGGATGTCGATTGAGGAGGTTGAGGTTATTATAGGGCGAGAGAAAGGCATTGT GGAACCCTCCTGCGGAGTTACCGCTAATGCTATTATGAAACTATTTCTGGACAAGGATGGCTTCAGTTACTGCTT…
or
CGCTTGGTCATGCTTACATTGTCGATATTCCCAAAGGAGAAAACTCTTGTCGTCCTGCATTCTTGTATCAGTCAGATTTA GGAGAGGGCGTCACCAGAAAGTTAAGATTTGAGGACTGGATGACGCATAAAGCATTGACTCCGATTTTGCTGGATGATAT TTGTAATTACTTCTCCTGCATGTCTCAAAATAAGACAGATTTGGAGCAGATTGCAACGTTATTTGATATTGATGGGAATG TTAAAATGTTACGAAAGGAAAATATTCAATATCAAAAGCATGACAATTTTAGTTTCCAGTTGTTTGAGTATGACACCGAT AATATTGAAAAAAACATTGAGATAATAAAATCACTATGTAGTTAG
>gi|254791136:2575299-2575817 espJ（inhibits opsonophagocytosis by red blood cells） - Escherichia coli O157:H7 str. TW14359 chromosome, complete genome
ATGTTGTTATCATACAGAAATGCAGATTTAACGCAAGAAAAAAACATTACAGAAAGAGTTTTATCCATATTTAAAATAAA ACGAGATTTTGTTGCTGTAAGAATCCAAAACAATCAGTTTACTGATTTGAAAAACAAAAAAATTCAAGGCCATCAAAACA CAGTTGCCAGTGTCATGGATTGGTATAATCCCCAAAAAAATGCTTTGGGTATAACTATGGGTACACCAAGAAAATCGGCC GATATAGCAAAAGAAGAGCACAGAAATGCACTAAATTTCATGATAATGGAAAAAAACACATTTCATGAAAAAATCTTAAA CAGCAATGACAATTTGCAAAAATCATACAGCAAAACAGAAGACAGTAGTTGGGTCGCAGCTTCTGTCGGCTCTCT…
>gi|254791136:2576142-2577155 type III secreted effector protein tccP - Escherichia coli O157:H7 str. TW14359 chromosome, complete genome
ATGATTAACAATGTTTCTTCACTTTTTCCAACCGTCAACCGCAATATTACAGCTGTATATAAAAAAAGCAGCTTCTCTGT ATCACCACAGAAAATCACATTAAATCCTGTAAAAATCAGCTCACCTTTTTCACCAAGCAGTAGCTCCATCAGCGCAACAA CTCTCTTTCGAGCCCCAAACGCCCATTCGGCATCATTTCATCGACAGTCTACTGCTGAAAGTTCGTTACATCAACAACTT CCTAATGTGAGGCAGCGCCTGATACAACATCTTGCAGAGCATGGCATTAAACCTGCCCGGAGTATGGCTGAACATATTCC TCCGGCACCTAACTGGCCTGCGCCACCACCGCCAGTACAAAATGAACAATCAAGACCTCTGCCTGATGTGGCTCA…
>gb|M76411.1|ECOCADABC:1913-4060 E.coli cadA gene（which encodes lysine decarboxylase (LDC) in K-12, enables activity of an enterotoxin）, 5' cds and cadB and cadC genes, complete cds
ATGAACGTTATTGCAATATTGAATCACATGGGGGTTTATTTTAAAGAAGAACCCATCCGTGAACTTCATC GCGCGCTTGAACGTCTGAACTTCCAGATTGTTTACCCGAACGACCGTGACGACTTATTAAAACTGATCGA AAACAATGCGCGTCTGTGCGGCGTTATTTTTGACTGGGATAAATATAATCTCGAGCTGTGCGAAGAAATT AGCAAAATGAACGAGAACCTGCCGTTGTACGCGTTCGCTAATACGTATTCCACTCTCGATGTAAGCCTGA ATGACCTGCGTTTACAGATTAGCTTCTTTGAATATGCGCTGGGTGCTGCTGAAGATATTGCTAATAAGAT CAAGCAGACCACTGACGAATATATCAACACTATTCTGCCTCCGC…
>gb|CP000468.1|:3374949-3375989 Escherichia coli APEC O1, （polysialic acid gene cluster region 2）neuB, complete genome
TTATTCCCCCTGATTTTTGAATTCGCTATGAATTATTAATTCATCTGGAATAAAGTCTTGCTCTGCAATT TTACCCAATAAATTATACCACTCCATCGGACTGATACCATTACCAGGTCTTTTTGTTGTTATATTTTTTT CTGAAAAAACCTCACCTTTTTTTATCTCTGTTTTAGCTATAATAGACTTTCTTGCTACGATTTTATTCTT CCTTTCTGAAGCTGTAACCACTTTACTATTTGAACCTAAAGATTTTTCAACACACCTGACCCCAATACAA AGATGTTTCAGTTCATCAGGTTCTATTGAGGCCAAATGATCTGGGCCAGACATAGATTTATCTAAAGTGA AATGTTTTTCAATAAAAGTTATTCCATAAGGCACCGCCGCAATA…
>gb|CP008805.1|:1334214-1334534 Escherichia coli O157:H7 str. SS17, Urease beta subunit,complete genome
ATGATCCCTGGAGAATATAAGGTTAAACCTGGCTATATAGAGCTTAACATCGGCCGGGCTACCTGCAGTA TTATCGTTGAAAATCACGGAGACCGACCAATTCAGGTCGGTTCCCATTATCACTTCGCGGAGGTTAACCC GGCACTGAAGTTCGATCGCCAGAAGGCAAGAGGCTATCGTCTCAATATCGCCGCCGGAACTGCAGTGCGC TTCGAACCAGGCCAAAAGCGTGAGGTTGAACTGGTGGCGCTGAGCGGTGCCCGTATCGTGCACGGTTTCC GCGGAGATATAATGGGTGAGCTGGAGGCAAATGATGAGTAA
>gi|665435054:410904-412343 Escherichia coli D6-113.11 genomic scaffold, EcD6_113_11_1_Scaffold209, IpaH（Type III effector）,whole genome shotgun sequence
CTACATAAAACGCTTACGCTTCATTGTTGACTCGGAATCGACTTCAGATAAATCACGCTTCACCCTTGAT GCAGATTCGGGTTCATGTTCAGATTGTTGATTAACAGGCTGCGAGTCCTGTTGTCTTTCCAGACTCAACA GGCCCAACTGTTGATCCAGGAGCTCCAGGTCCTCCTGTACCTTCACGCGCTCCAGGAGTTCCGGGTCATC CAGGAACTCCAGATCCATAAGGTCATCCAGATCCTCCAGCTTCTCCAGCTTCTCCAGCTTCATCTGGCCC TCCTTGTGCAAAAAGCCCAAAAGGTCCTTCAGGCCCTGCTGTTTTTTCAGGCCCTCGACGGCTTTGAGCA GCGTCGGTAAATTGTCTTTGTCCCACGGGTTACCATTACAGTCA…
Iron acquisition/transport systems
>VFG0362 irp1 - yersiniabactin biosynthetic protein HMWP1 (high molecular weight protein 1)[Yersinia pestis CO92] (VF0136)
ATGGATAACTTGCGCTTCTCTTCTGCGCCGACAGCAGATTCCATTGATGCATCGATCGCTCAACACTACCCGGACTGCGA ACCTGTCGCGGTTATCGGCTACGCCTGCCATTTTCCTGAATCGCCGGATGGCGAAACGTTCTGGCAAAATCTGCTGGAAG GTCGTGAATGCAGCCGACGCTTTACGCGCGAAGAGCTTCTGGCCGTCGGTCTGGATGCCGCCATCATTGACGATCCTCAT TATGTCAATATCGGTACGGTGTTAGACAACGCCGACTGCTTCGACGCCACCCTGTTTGGCTATTCGCGACAGGAAGCGGA GTCGATGGACCCGCAGCAGCGCCTATTTTTGCAGGCGGTCTGGCATGCGCTGGAACATGCCGGTTATGCCCCCGG…
GCATCGCCCTGCTGGCGCCGCGCGTGGATGAGTCATGGCTACGCGACGTGGAGGGCGGGCAGACGCGCGTCTGCCGTTGT GATGTGGGCGATGCCGGGCAACTGGCCACGGTTCTTGACGATCTGGCGGCCAACGGCGGCATTGCCGGAGCGATTCATGC CGCTGGCGTCTTGGCTGACGCGCCCTTGCAGGAGCTTGATGACCACCAGCTGGCTGCCGTTTTCGCGGTAAAAGCGCAGG CGGCAAGCCAGCTGTTGCAAACCCTGCGCAACCACGACGGACGCTATCTTATTCTCTACTCTTCCGCTGCCGCCACCCTC GGCGCGCCGGGTCAGAGCGCCCATGCGCTGGCCTGCGGCTACCTGGACGGGCTGGCCCAGCAGTTTTCCACCCTT…
>VFG0363 irp2 - yersiniabactin biosynthetic protein HMWP2 (high molecular weight protein 2)[Yersinia pestis CO92] (VF0136)
ATGATTTCTGGCGCACCATCTCAGGATTCGCTGTTACCGGACAACCGCCACGCGGCTGATTACCAACAATTACGCGAGCG GCTCATACAGGAACTGAATTTAACGCCGCAGCAGTTACATGAAGAGAGCAACCTGATCCAGGCCGGCCTGGATTCCATAA GATTGATGAGATGGTTACACTGGTTTCGTAAAAATGGCTACCGCCTTACCCTTCGCGAGCTGTATGCCGCCCCCACGCTG GCGGCATGGAACCAGTTAATGCTCAGCCGGTCGCCTGAGAACGCGGAAGAAGAAACGCCGCCCGACGAATCATCCTGGCC GAACATGACCGAAAGTACCCCCTTCCCATTGACGCCAGTACAGCACGCCTACCTGACGGGCCGCATGCCGGGGCA…
or
CGACGCGCTGTTCCCTCCGGCGTTAGTCGAAACATTGTTCGACGCCTACTGCCAGTTGATTAACCAACTCTGCGATGACG AAAGCGCCTGGCAAAAGCCGTTCGCAGATATGATGCCCGCCAGCCAGCGCGCGATACGCGAACGGGTCAACGCCACCGGC GCCCCCATTCCCGAAGGCTTGCTGCATGAAGGCATTTTCCGTATCGCTCTGCAACAGCCGCAGGCGCTGGCGGTAACGGA CATGCGTTATCAGTGGAATTATCATGAGCTGACAGACTATGCCCGCCGTTGCGCGGGCAGGTTAATCGAGTGCGGGGTTC AGCCCGGCGATAATGTGGCTATCACGATGTCGAAAGGCGCAGGACAACTTGTTGCGGTTCTGGCCGTCCTGCTGG…
>gb|AY233333.1|:1-2022 Escherichia coli strain ECOR31 high pathogenicity island, fyuA,complete sequence
ATGAAAATGACACGGCTTTATCCTCTGGCCTTGGGGGGATTATTGCTCCCCGCCATTGCTAATGCCCAGA CTTCACAGCAAGACGAAAGCACGCTGGTGGTTACCGCCAGTAAACAATCTTCCCGCTCGGCATCAGCCAA CAACGTCTCGTCTACTGTTGTCAGCGCGCCGGAATTAAGCGACGCCGGCGTCACCGCCAGCGACAAACTC CCCAGAGTCTTGCCCGGGCTCAATATTGAAAATAGCGGCAACATGCTTTTTTCGACGATCTCGCTACGCG GCGTCTCTTCAGCGCAGGACTTCTATAACCCCGCCGTCACCCTGTATGTCGATGGCGTCCCTCAGCTTTC CACCAACACCATCCAGGCGCTTACCGATGTGCAAAGCGTGGAGT…
>gb|GU361604.1|:1625-3958 Escherichia coli serotype O78:K80:H9 conserved hypothetical protein genes, feoB,complete cds; ferrous iron transport gene locus, complete sequence; and conserved hypothetical protein, carboxylesterase BioH, gluconate periplasmic binding protein, and conserved hypothetical protein genes, complete cds
GTGATAACAACAATGAAAAAATTAACCATAGGCTTAATTGGTAATCCAAATTCTGGCAAGACAACCTTAT TTAACCAGCTCACTGGCGCACGTCAGCGTGTAGGTAACTGGGCTGGCGTTACCGTCGAACGTAAAGAAGG GCAATTCTCCACCACCGATCATCAGGTCACGCTGGTGGACCTGCCCGGCACCTATTCTCTGACCACCATC TCATCGCAGACCTCGCTCGATGAGCAAATCGCCTGTCACTACATTTTGAGTGGCGACGCCGACCTGCTGA TTAACGTGGTGGATGCGTCTAACCTTGAGCGTAACCTGTACCTGACGCTACAACTGCTGGAACTCGGCAT TCCCTGCATCGTGGCACTGAACATGCTCGACATTGCCGAGAAGC…
>VFG0917 chuA - Outer membrane heme/hemoglobin receptor [Escherichia coli CFT073] (VF0227)
TTGTTGGCTTTGGCTGTTTCTGCCACCTTGCCAACGTTTGCTTTTGCTACTGAAACCATGACCGTTACGGCAACGGGGAA TGCACGTAGTTCCTTCGAAGCGCCTATGATGGTCAGCGTTATCGACACTTCCGCTCCTGAAAATCAAACTGCTACTTCAG CCACTGATTTGCTGCGTCATGTTCCTGGAATTACTCTTGATGGTACCGGACGAACCAACGGTCAGGATGTAAATATGCGT GGCTATGATCATCGCGGCGTGCTGGTTCTTGTCGATGGTGTTCGCCAGGGAACGGATACCGGACACCTGAATGGCACTTT TCTCGATCCGGCGCTGATCAAGCGTGTTGAGATTGTTCGCGGACCTTCAGCATTACTGTATGGCAGTGGCGCGCT…
or
GATGTTATTTGGCTCATATGCTCAGGCATTCCGCGCCCCGACGATGGGCGAAATGTATAACGATTCTAAACACTTCTCGA TTGGTCGCTTCTATACCAACTATTGGGTGCCAAACCCGAACTTACGTCCGGAAACTAACGAAACTCAGGAGTACGGTTTT GGGCTGCGTTTTGATGACCTGATGTTGTCCAATGATGCTCTGGAATTTAAAGCCAGCTACTTTGATACCAAAGCGAAAGA TTATATCTCCACGACCGTCGATTTCGCGGCGGCGACAACTATGTCGTATAACGTCCCGAACGCCAAAATCTGGGGCTGGG ATGTGATGACGAAATATACCACTGATCTGTTTAGCCTTGATGTGGCCTATAACCGTACCCGCGGCAAAGACACCG…
>VFG0918 chuT - Putative Periplasmic binding protein [Escherichia coli CFT073] (VF0227)
TTGAATCGACGGTTGTATTTCATATATAACTCAAATGATAATCATGATCATTCTCAATTTGATAAGAGTTCTCACATTAT GCCAAGGATCATCACCAGGCCGTTTCTTTTTTCCCCACTAACGTTATGTATTTCAGCCGTGGTCTCTGCCGCGAAGACCA TGGTAAAACGAAAAAAATTGTTTACGGCATTACTGGCTCTTAGCTGGACTTTTAGCGTAACGGCTGCCGAACGTATCGTG GTCGCAGGAGGATCGCTGACGGAGTTAATCTACGCGATGGGCGCTGGCAAACGCGTGGTTGGTGTCGATGAAACGACATC TTATCCACCAGAAACCGCCAAACTGCCGCATATTGGTTACTGGAAACAACTCAGCAGCGAAGGCATTTTGTCACT…
>VFG0919 chuW - Putative oxygen independent coproporphyrinogen III oxidase [Escherichia coli CFT073] (VF0227)
ATGAACACAAATAACACCCTGGATCTCACGCCACATTTTGCTTTAGACGGTGATCAGCCCTTTAAAGACAGGCGCGCCAT GATGCCGTTTCGTGGGGCCATTCCGGTTGCCAAAGAGCAACTGGCACAGACCTGGCAAGAGATGATCAATCAAACGGTAT CACCACGTAAGCGACTGGTTTACCTACACATTCCTTTTTGTGCGACACACTGCACGTTTTGTGGTTTTTATCAGAACCGT TTTAATGACGATGCGTGTGCTCATTATACCGACGCCCTGATTCGTGAAATAGAAATGGAAGCAGACAGCGTATTGCATCA GTCTGCCCCCATCCACGCGGTCTATTTCGGTGGCGGTACGCCTTCCGCGCTTTCAGCACACGATTTGGCCAGAAT…
>VFG0920 chuX - Hypothetical protein [Escherichia coli CFT073] (VF0227)
ATGAGCCATGTCTCGTTACAGGAATTTTTGAAAACGGAGCCAGACGGTACGCTGGAGGCGATCGCCGAACAATACAACAC CACGCTGCTGGAGGTAGTGAAAAATCTGCCCTCTCCGACTGTTGTGTCAGGTGATAAATTCGATACTGTCTGGGATACCG TCTGCGAATGGGGCAACGTCACCACGTTAGTACATACTACCGATGTAATACTCGAATTTAGCGGCGAACTGCCTTCGGGT TTCCATCGCCACGGCTATTTCAACCTACGCGGAAAGCACGGCATGTCCGGGCATATCAAAGCAGAAAACTGCACGCATAT TGCCTTGATCGAACGTAAATTTATGGGCATGGACACCGCCTCTATTCTCTTTTTCAATAAGGAAGGCAGCGCAAT…
>VFG0921 chuY - Hypothetical protein [Escherichia coli CFT073] (VF0227)
ATGACACCGTGGCTACTCTTTGGCGCAGGCGGAAAAGGTGTGGGTGCCAGAACGCTTGAACTGGCGCTGGCGGAACAACG TCCGGTCGTTGCTGTCATTCGTCATGCCGATGCCGCCACGAAACTGGCGCAACAAGGCGTACAGGTTTTTACAGGCGACG CCTGTGATGCCAGCGTAGTCGCGGCTGCTTGCCGCGCAGCTGGCCCGGATGCGCTTATCATCTCAACAATGGGCGGAGCT CAGGATTATCTGGCGCACAGAACAGTGATTGACGAGGCCGAGAAAGCAGGCATCACACGCATGATTCTGGTGACGTCACT GGGATGCGGCGATAGCTGGCCGTTTTTATCAGAGCGGGCAAAGGCTGCGTTTGGTCAGGCGGTACGGGAAAAAAC…
>VFG0922 chuU - Putative permease of iron compound ABC transport system [Escherichia coli CFT073] (VF0227)
GTGCTCAAGGATTCACTCTCTTCCGCCAGGGTCTTTATGGGGCTATCACTATTATTGCTAGCTCTGGTGCTGTTTGGTGC CAGTCAGGGAGCGTTAAAGATCAGTTTTGATGCCCTTTTTGATGAGGAATACCGCGATATCTGGCTCAATATTCGTCTAC CACGGGTTTTGCTGGCGGTGCTGGTAGGTGCAGCGTTGGCAACCGCCGGGGTAATTATGCAGGGGCTTTTTCGCAACCCA ATGGCTGACCCTGGATTACTCGGCGTCAGTAGCGGTTCTGCATTAATGGTTGGCGTTGCTATTGTGCTGCCCTTCTCCTT CCCAGTGGTGCTGGTGCTCTATGAGCAAATGGTGTTTGCCATTGCCGGAAGTTTAGTGGTCTGCACCATCATTTT…
>gi|117622295:c3346464-3344416 ireA - Escherichia coli APEC O1 chromosome, complete genome
ATGAAGAACAAATATATCATTGCTCCGGGCATTGCCGTGATGTGTTCTGCAGTTATATCATCAGGTTATGCCAGTTCTGA TAAAAAAGAAGATACGCTTGTTGTTACTGCCTCCGGGTTCACTCAGCAGCTCAGAAATGCCCCGGCCAGTGTCTCAGTCA TTACTTCAGAACAACTGCAAAAAAAACCGGTTTCAGATCTGGTCGATGCAGTAAAAGATGTTGAAGGGATTAGTATCACT GGTGGGAATGAAAAACCGGATATCAGTATACGTGGTCTAAGTGGCGATTACACGCTGATTCTGGTCGATGGACGACGTCA GAGCGGTCGGGAATCCAGACCAAACGGCAGCGGCGGTTTTGAAGCCGGATTTATCCCTCC
or
TGTGGAAGCAATTGAACGCATTGAAGTGATCCGTGGCCCTATGTCTTCCCTGTATGGTTCTGATGCCATCGGAGGGGTCA TTAATATCATAACCAAACCAGTTAATAACCAAACATGGGATGGCGTACTTGGACTTGGGGGGATTATTCAGGAACATGGG AAATTTGGTAACTCAACCACAAATGACTTCTATCTGTCAGGCCCATTGATTAAGGATAAACTTGGTCTTCAGCTATATGG AGGAATGAACTATCGCAAGGAAGATAGTATCTCTCAGGGAACACCGGCAAAAGATAATAAGAATATAACGGCAACGCTCC AGTTTACTCCGACTGAAAGCCAGAAGTTTGTTTTTGAATATGGAAAAAATAACCAGGTGCATACATTAACACCAG…
>gi|49175990:c611717-609477 fepA - Escherichia coli str. K-12 substr. MG1655 chromosome, complete genome
ATGAACAAGAAGATTCATTCCCTGGCCTTGTTGGTCAATCTGGGGATTTATGGGGTAGCGCAGGCACAAGAGCCGACCGA TACTCCTGTTTCACATGACGATACTATTGTCGTTACCGCCGCCGAGCAGAACTTACAGGCGCCTGGCGTTTCGACCATCA CCGCAGATGAAATCCGCAAAAACCCGGTTGCCCGCGATGTGTCGAAGATCATCCGTACCATGCCAGGCGTTAACCTGACC GGTAACTCCACCAGTGGTCAGCGTGGGAATAACCGACAGATTGATATTCGCGGTATGGGTCCGGAAAACACGCTGATTTT GATTGACGGCAAGCCGGTAAGCAGCCGTAACTCGGTGCGTCAGGGCTGGCGTGGCGAGCGCGATACCCGTGGTGA…
>gb|AFST01000002.2|:139975-140790 Escherichia coli O104:H4 str. C227-11 C227-11_0002,fepC; whole genome shotgun sequence
TTAACTATTTGCGGTTGAAGGTGCCGTTCGTCCGAGCGGCACCACAAGCGGCGTTCCGGCTACCGGATCG TCAATGATCATGCATCGCAGACCATAAATGCGCTCAATCAGTTCAGCAGTGACAATCTCCTTCGGCGCTC CCTGAGCAACAATTTTCCCTTCCCGCAATGCAATCAAATGGCTGGCGTAACGACAGGCCTGATTAAGATC GTGCAGCACCGCCGCCAGGGTATAGCCTTTCTCGCGGTTCAGTTCGCTTAACAGTTCCAGTAGATCAATC TGATGACTGATATCCAGCCAGGTCGTGGGTTCGTCGAGCAGCATAATTGCCGTTTCCTGGGCCAGCACCA TCGCGATCCACGCTCGCTGGCGTTGTCCGCCAGAAAGGGTATCC…
>VFG1652 iroD - IroD protein [Escherichia coli 536]
ATGCTGAACATGCAACAACATCCCTCTGCTATCGCCAGCCTGCGCAACCAACTGGCAGCGGGCCACATTGCTAACCTTAC TGACTTCTGGCGCGAAGCTGAGTCGCTGAATGTTCCTCTTGTGACGCCAGTCGAAGGAGCGGAAGATGAGCGAGAAGTGA CCTTTCTGTGGCGCGCCCGACATCCTCTGCAGGGCGTTTATCTGCGTCTGAACCGGGTGACGGATAAAGAGCACGTAGAA AAAGGAATGATGAGCGCCCTTCCCGAAACGGATATCTGGACACTGACACTGCGTTTACCCGCAAGTTACTGCGGCTCCTA TTCGCTGCTGGAAATCCCCCCCGGCACTACGGCTGAGACGATTGCACTGTCCGGAGGCCGTTTTGCCACCCTCGC…
or
AATGTGGTGGACGCCAGAAAGAACCAGTCGACCAGGCTTGTTCAGCGAAACCGATACCTCATGGGTGAGTGAGCATCTGC TTTCTGCCCCACCGCAGGGCGTGCGTATCAGCCTGTGCGTGGGATCGCTGGAAGGTTCGACAGTGCCTCACGTTCAGCAA CTTCACCAGCGGCTGATTACCGCTGGCGTCGAAAGCCATTGCGCAATCTACACCGGTGGTCACGATTACGCATGGTGGCG CGGTGCACTGATTGACGGGATTGGTTTACTACAGGGTTGA
>VFG1653 iroC - ABC transport protein [Escherichia coli 536]
ATGCCTGCGAATCACACTCCCACACCGGCTCAGTCATGGATAGTTTGCCTGGCGCGCGTGTGCTGGGAACGTAAGAAACT TAGTGTCATCGTGGTGGTAGCGTCAGTATCGACTATTTTGCTGGCTGCGCTGACGCCACTGCTGACAAGACAGGCTGTGA ATGACGCACTGGCGGGCAATCCGGCCCGCCTGCCGTGGCTGGCCTGCGGGTTACTGTTGATCGCTTTTTTTGATTTCATC GGTAACTATGTGCGCCGTGGTTATGCCGGGATGCTCTCACTCTGGGTGCAGCATACCCTCAGAGGACGGGTATTCGACAG TATTCAAAAACTTGACGGCGCAGGCCAGGATGCGCTGCGCACCGGGCAGGTGATTTCACGGACCAACAGCGATCT…
>VFG1654 iroB - IroB protein [Escherichia coli 536]
ATGCGCATTTTGTTTGTAGGCCCGCCTCTCTATGGGCTGTTGTATCCTGTGCTGTCCCTGGCGCAGGCATTTCGCGTTAA CGGTCATGAAGTACTGATCGCCAGCGGAGGACAATTCGCACAAAAAGCGGCAGAGGCCGGGTTGGTGGTGTTTGACGCTG CCCCCGGTCTGGATTCCGAAGCTGGTTACCGCCACCATGAGGCACAGCGGAAAAAAAGTAACATCGGAACCCAAATGGGC AACTTCTCATTCTTCAGCGAAGAAATGGCAGACCATCTGGTGGAGTTTGCCGGACACTGGCGGCCTGACCTCATCATCTA CCCTCCACTCGGAGTCATCGGGCCGCTGATTGCCGCCAAATATGATATACCGGTCGTGATGCAAACCGTAGGCTT…
>VFG0526 sitB - Salmonella iron transporter: fur regulated [Salmonella enterica (serovar typhimurium) LT2]
ATGAGTCAATCTGCGATTACCGTTGATCAAGTCACGGTGACGTATCGCAACGGTCATACCGCCCTACGGGACGCCACTTT TCAGGTGCCTGGCGGTTCAATCGCCGCGCTGGTAGGCGTAAATGGTTCCGGTAAGTCTACGTTATTTAAAGCGTTAATGG GCTTTGTGCATCTTGCGCAGGGCGATATCACTATCCTGCAACAGTCAGTCAACAAGGCACTGAAAAAAAACCTCATTGCT TATGTTCCGCAATCGGAAGAAGTGGACTGGTCATTTCCGGTGCTGGTAGAAGATGTGGTGATGATGGGACGCTACGGCCA TATGGGCTGGCTACGCCGTCCCACTGCGCATGATCACGCCTGTGTTGACGCCGCGCTGGCGCGGGTGGATATGCA…
>VFG0528 sitD - Salmonella iron transporter: fur regulated [Salmonella enterica (serovar typhimurium) LT2]
ATGTTCTTAACAACGTTACTGGAACCCTTTCAGTTTGATTTTATGGTGAACGCCCTTATGGTTTCGGTCATTGTGGCGAT TCCCTGCGCCTTACTGTCCGTGTTTTTAGTGTTAAAAGGCTGGGCGTTAATGGGCGATGCAATGAGTCATGCGGTATTCC CCGGGGTCGTGCTGGCATATATTGTGGGGATCCCCCTGGCGATTGGCGCTTTCATTGCCGGATTATTTTGCGCTATCGCC ACCGGCTATCTGGACGATAACAGCCGCATCAAACGTGATACGGTGATGGGCATCGTCTTTTCCGGGATGTTTGGCGCAGG TCTGGTGCTCTATGTTTCTATTCAATCGGAAGTGCATCTGGATCACATCCTGTTTGGGGATATGCTGGGCGTATC…
>VFG0936 iutA - IutA protein [Escherichia coli CFT073] (VF0229)
GTGGCGCAGCGGCAGCCGGAAAAAACCGCAGCCGGAGGCTGCTGCTTTAACTCACTATACAACAAATATTCAGGAATAAC GATGATGCGCAAAAAGTATATGCCCCGGGCTCTTGGTCCGCTGCTTCTTGTCGTGCTGTCACCAGCTGTCGCCCAGCAAA ACGATGATAATGAGATCATAGTGTCTGCCAGCCGCAGCAATCGAACTGTAGCGGAGATGGCGCAAACCACCTGGGTTATC GAAAATGCCGAACTGGAGCAGCAGATTCAGGGCGGTAAAGAGCTGAAAGACGCACTGGCTCAGTTAATCCCCGGCCTTGA TGTCAGCAGCCAGAGCCGAACCAACTACGGTATGAACATGCGTGGCCGCCCGCTGGTTGTCCTGATTGACGGTGT…
>VFG0937 iucD - IucD protein [Escherichia coli CFT073] (VF0229)
ATGAAAAAAAGTGTCGATTTTATTGGTGTCGGGACAGGGCCATTTAATCTCAGTATTGCTGCATTGTCACATCAGATCGA AGAACTGAACTGTCTCTTCTTTGACGAACATCCTCATTTTTCCTGGCATCCGGGTATGCTGGTACCGGATTGTCATATGC AGACTGTCTTTCTGAAAGATCTGGTCAGTGCAGTTGCACCTACAAATCCCTACAGCTTTGTTAACTATCTGGTGAAGCAC AAAAAGTTCTATCGCTTCCTTACAAGCAGACTACGTACAGTATCCCGTGAAGAGTTTTCTGACTATCTCCGCTGGGCTGC TGAAGATATGAATAACCTGTATTTCAGTCATACCGTTGAAAATATTGATTTCGACAAAAAAAGTCGATTGTTTCT…
>VFG0938 iucC - IucC protein [Escherichia coli CFT073] (VF0229)
ATGAATCACAAGGACTGGGATTTTGTTAACCGTCGGCTGGTGGCAAAAATGTTGTCTGAGATGGAGTATGAGCAGGTTTT CCACGCGGAATCTCAGGGCGATGACCACTACTGCATTAACCTGCCGGGAGCACAATGGCGCTTTATCGCTGAACGTGGTA TCTGGGGCTGGCTGTGGATTGATGCCCAAACGTTGCGCTGCACGGACGAACCAGTACTGGCGCAGACGCTGCTGATGCAG CTAAAGCCGGTGCTGTCAATGAGTGATGCCACTGTTGCAGAGCATATGCAGGATTTGTATGCCACGCTACTGGGCGACCT GCAACTGCTGAAGGCCCGTCGCGGACTGAGTGCCAGTGACCTGATTAATCTTGATGCCGATCGTCTGCAATGCCT…
or
AGTATGCCAACACCTTCAGACTGCACTGGCTGGCGGTAAAACGTGAACATATGATCTGGCGCTGCGACAACGATCTGGAT ATTCAGCAGTTGTTGACTGCCGCAATGGATCCGCAGGAGTTTACACGCTTCAGTCAGGTCTGGCAGGAAAACGGGCTGGA TCACAACTGGCTGCCGCTGCCGGTACATCCGTGGCAGTGGCAGCAAAAAATCGCCACCGACTTCATCGCTGATTTTGCCG AAGGCAGGATGGTGTCTCTCGGCGAGTTTGGCGACCAGTGGCTCGCCCAGCAGTCGCTGCGTACCCTGACCAACGCCAGC CGCCGGGGAGGGCTGGATATCAAGCTGCCGCTGACCATCTACAACACCTCATGCTACCGGGGGATCCCTGGCAGA…
>gi|260866153:660489-664370 entF - Escherichia coli O111:H- str. 11128, complete genome
ATGAGCCAGCATTTACCTTTGGTCGCCGCACAGCCCGGCATCTGGATGGCAGAAAAACTGTCGGATTTACCCTCCGCCTG GAGCGTGGCGCATTACGTTGAGTTAACTGGAGATGTTGATGCGCCATTACTGGCCCGCGCGGTGGTTGTCGGACTAGCGC AAGCAGATACGTTGCGGATGCGTTTTACGGAAGATAACGGCGAAGTCTGGCAGTGGGTCGATGATGCGCTGATATTCGAA CTGCCAGAAATTATCGACCTGCGAACCAATATTGATCCGCACGGTACTGCGCAGGCATTAATGCTGGCGGATTTGCAACA AGATTTGCGCGTCGATAGCGGTAAACCACTGGTCTTTCATCAGCTGATACATGTTGCGGATAACCGCTGGTACTG…
or
GCCGCGGATCCGGCGCTGTTGTGCGGCGATGTCGATATTATGCTGCCAGGTGAGTATGCGCAGCTGGCGCAGATCAACGC CACTCAGGTTGAGATTCCAGAAACCACGCTGAGCGCGCTGGTGGCAGAACAAGCGGCAAAAACACCGGATGCTCCGGCGC TGGCAGATGCGCGTTACCTGTTCAGCTATCGGGAAATGCGCGAGCAGGTGGTGGCGCTGGCGAATCTGCTGCGTGAGCGC GGCGTTAAACCAGGGGACAGCGTGGCGGTGGCACTACCGCGCTCGGTCTTTTTGACCCTGGCACTCCATGCAATAGTTGA AGCTGGCGCGGCCTGGCTACCGCTGGATACCGGCTATCCGGACGATCGCCTGAAAATGATGCTGGAAGATGCGCG…
>gi|41877:177-953 kpsM - E. coli kpsM and kpsT genes involved in polysaccharide transport
ATGGCAAGAAGTGGATTTGAAGTCCAGAAAGTCACCGTAGAGGCATTATTTCTACGAGAAATACGAACACGCTTTGGTAA GTTCCGTCTGGGATATTTGTGGGCGATTCTCGAACCCTCTGCGCATTTGCTGATACTGTTGGGCATTTTTGGTTACATTA TGCACCGCACGATGCCAGACATCTCATTCCCGGTGTTTTTACTTAATGGCCTGATTCCCTTTTTTATCTTTAGCAGTATC AGCAATCGTTCTGTAGGCGCTATTGAAGCGAACCAGGGGTTGTTTAATTATCGACCAGTAAAACCCATCGATACGATCAT TGCACGCGCACTGCTTGAGACGCTGATTTACGTTGCTGTTTATATATTGCTCATGCTTATCGTCTGGATGGCAGG…
>gi|41877:950-1624 kpsT - E. coli kpsM and kpsT genes involved in polysaccharide transport
ATGATTAAGATTGAGAATTTGACGAAGTCATATCGTACGCCAACGGGGCGACACTATGTGTTTAAGGATTTAAACATCGA AATCCCTTCAGGAAAAAGCGTTGCCTTTATTGGTCGTAATGGTGCGGGTAAATCAACGTTACTGAGAATGATTGGTGGCA TTGACCGCCCCGATAGCGGAAAGATCATCACCAATAAAACGATATCATGGCCAGTCGGCCTCGCCGGTGGATTCCAGGGA AGTTTAACCGGACGCGAAAACGTAAAATTTGTTGCGCGGTTATACGCGAAGCAAGAAGAGCTGAAAGAGAAAATTGAGTT TGTCGAAGAATTTGCCGAACTCGGTAAGTACTTTGATATGCCGATCAAAACTTACTCCTCAGGTATGCGATCGCG…
>gi|695210298:201-4295 Escherichia coli plasmid pCS1 strain H10407 secreted autotransporter protein EatA (eatA) gene, complete cds; and unknown gene
ATGAATAAAGTGTTCTCTCTTAAGTATAGTTTTTTAGCCAAAGGTTTTATTGCTGTTTCT GAACTTGCCCGTCGCGTTTCTGTTAAAGGGAAACTGAAGAGTGCTTCATCAATAATTATT TCACCAATAACAATTGCTATTGTTTCTTATGCACCCCCATCTCTTGCTGCAACAGTTAAT GCAGATATATCGTATCAAACATTTCGGGATTTTGCCGAAAATAAAGGAGCTTTTATAGTT GGCGCATCAAATATAAATATCTACGATAAGAATGGAGTGTTAGTTGGAGTGCTTGATAAA GCTCCAATGCCTGATTTTAGTAGCGCCACGATGAATACAGGGACATTACCACCAGGAGAC CATACACTGTACTCACCTCAATATGTTGTCACA…
>VFG0916 chuS - Putative heme/hemoglobin transport protein [Escherichia coli CFT073] (VF0227)
ATGAACCACTACACACGCTGGCTTGAGTTAAAAGAACAAAATCCCGGAAAGTACGCGCGTGACATCGCAGGTTTAATGAA TATCAGCGAAGCAGAACTGGCATTTGCACGCGTCACGCACGACGCGTGGCGGATGCGCGGCGATATTCGTGAAATTCTGG CGGCGCTCGAAAGTGTTGGCGAGACCAAATGTATTTGCCGTAATGAATACGCAGTCCATGAACAAGTTGGTGCGTTCACA AACCAGCATTTGAACGGACATGCCGGATTGATCCTCAATCCGCGCGCGCTGGATTTACGTCTGTTTCTCAATCAATGGGC CAGTGTTTTCCACATCAAAGAAAACACGGCTCGTGGCGAACGCCAGAGTATTCAGTTCTTTGATCATCAGGGCGA…
>VFG0365 ybtP - lipoprotein inner membrane ABC-transporter [Yersinia pestis CO92] (VF0136)
ATGTCATCTCAATCATCCAATACTGAATCGCTGTCCCGATTTCCTCTCTGGCAGGTGATTACACCGGTTCGCAGGAAGGT TATTTTAGCTATGGCGCTGGCGGGGCTGGCGGCATTAACCAGCCTGGGGGCGCTCCTTTTTCTGGCGTGGAGCCTGCGTG ACATTCGCGCGACGCCTGACGCTATTCCGGCCTGGCCGCTGGGCGGCGTGATCGGCTGCGTGGTCTTAACTTTTGTTCTG CGCTTACAGGCGTTCAACACCTCTCATTACGCGGCTTTTCATCTGGAGAACATTCTGCGCAGCAGGTTAGCCCGTAAAGC ATTGCAGCTTCCGCCTGGCGTGTTACAGCAAATGGGCAGCGGGTCAGTGGCGAAAGTGATGCTGGATGACGTGAA…
or
ATGGCTCAGCGTTATCATAAGGCGCGCGAGCAGGTTAGCGCGGCGGTTATTGAGTTCGTGCAGGCCATGCCCGTGGTGAG AACGTTTGATAGCGGCAGCACCAGTTTTTTGCGCTATCAACGCGCCCTTGAAGAGTGGGTCGATGTGCTCAAAACCTGGT ATCGCAAAGCCGGTTTTTCAGCGCGTTTTTCCTTCTCGATTCTGAATCCTCTCCCGACCCTGTTTGTCCTGATCTGGTCG GGATACGGCCTGTTGCACTATGGCAGTTTCGATTTTATCGCGTGGGTGGCCGTTTTACTGCTGGGCAGCGGAATGGCCGA AGCCGTAATGCCAATGATGATGCTCAATAACCTGGTCGCGCAAACGCGTTTAAGCATTCAGCGTATTTATCAGGT…
>VFG0366 ybtQ - inner membrane ABC-transporter YbtQ [Yersinia pestis CO92] (VF0136)
ATGAAAGACAATAATCCTGCGGATAACCTGGCCTGGCGCGTCATCTGGCGCCAGCTTATCTCCAGCGTTGGCAGTCAGGC CAGGATGCTGCGACGCAGTATGCTGGCGCTGTTGCTGGCGGCATTCATGCAGGGGATCGCCTTTGCCTGTCTTTATCCGA TCATTGATGCGCTGTTACGGGGAGACGCGCCGCAACTTCTTAACTGGGCTATGGCCTTCAGCGTCGCCGCAATTGTGACG CTGGTGCTACGCTGGTATGGCCTGGGCTTTGAATACCGTGGTCATCTGGCGCAGGCCACCCATGAGTTGCGCCTGCGACT TGGCGAGCAGTTACGCCGCGTGCCGCTGGAGAAGCTCCAGCGCGGCAGGGCGGGTGAAATGAACGCCTTGCTGCT…
>VFG0367 ybtX - putative signal transducer [Yersinia pestis CO92] (VF0136)
ATGAGTGATGTTCAGTCGAATGTGAAACCGCTGACGTTGACGACCGGGCGGGTGATTTTTGCTATTGCCGGCGTCTATGT GACGCAGAGTCTGGTATCGGCGCTGTCTATGCAGTCCTTACCCGCGCTGGTGCGCGCTGCTGGCGGTTCGCTGGCGCTTG CCGGTGCGACAACCCTGTTTATGCTGCCCTGGGCGCTGAAGTTTATTTGGGCGCCGTGGATCGAGCGCTGGCGGCTTCCG CCCGGTAGCCAGGAACGCCGTTCCCGCATGTTAATCCTGCGTGGTCAGGTCGCGCTAGCGGCGATCCTGACTATTGCCGC AGCGATTGGCTGGTTTGGGCGAGAAGGGGGATTCCCCGATACGCAAATCGTCGCGTTATTTGTTCTGTTTATGGT…
>gi|117622295:2119056-2121077 iron aquisition outermembrane yersiniabactin receptor (FyuA） - Escherichia coli APEC O1 chromosome, complete genome
ATGAAAATGACACGGCTTTATCCTCTGGCCTTGGGGGGATTATTGCTCCCCGCCATTGCTAATGCCCAGACTTCACAGCA AGACGAAAGCACGCTGGTGGTTACCGCCAGTAAACAATCTTCCCGCTCGGCATCAGCCAACAACGTCTCGTCTACTGTTG TCAGCGCGCCGGAATTAAGCGACGCCGGCGTCACCGCCAGCGACAAACTCCCCAGAGTCTTGCCCGGGCTCAATATTGAA AATAGCGGCAACATGCTTTTTTCGACGATCTCGCTACGCGGCGTCTCTTCAGCGCAGGACTTCTATAACCCCGCCGTCAC CCTGTATGTCGATGGCGTCCCTCAGCTTTCCACCAACACCATCCAGGCGCTTACCGATGTGCAAAGCGTGGAGTT…
>VFG0742 espA - EspA [Escherichia coli E2348/69] (VF0178)
ATGGATACATCAACTACAGCATCAGTTGCTAGTGCGAATGCGAGTACTTCGACATCAATGGCCTATGATTTAGGGAGCAT GTCGAAAGATGACGTTATTGATCTATTTAATAAACTCGGTGTTTTTCAGGCTGCAATTCTCATGTTTGCCTATATGTATC AGGCACAAAGCGATCTGTCGATTGCAAAGTTTGCTGATATGAATGAGGCATCTAAGGAGTCAACCACTGCCCAAAAAATG GCTAATCTTGTAGATGCTAAAATTGCTGACGTTCAGAGTAGCTCTGACAAGAATGCGAAAGCTCAACTTCCTGATGAAGT GATTTCATATATAAATGATCCTCGCAATGACATTACAATAAGTGGTATTGACAATATAAATGCTCAATTAGGCGC…
>VFG0743 espD - EspD [Escherichia coli E2348/69] (VF0180)
ATGCTTAATGTAAATAACGATATCCAGTCTGTGAGGTCTGGAGCCAGTGCTGCTACGGCTACTTCAGGTATTAATCAGTC TGAAGTGACTTCCGCGCTGGATTTACAACTGGTTAAATCCACGGCCCCATCAGCAAGTTGGACAGAAAGTACCGCTTTAG CAACGCCACCGGCAGGTCACTCATTAGTGACGCCCTCTGCTGCTGAGGATGTCCTGAGTAAGCTGTTTGGTGGTATTAGT GGTGAAGTTACGAGTCGAACAGAGGGAACAGAACCACAGCGCAGCACTCAGAATGCAAGCTCTGGCTATCCTTATCTTTC TCAGGTGAATAACGTTGACCCTCAGGCCATGATGATGATGGCCACTCTGTTATCCCTGGATGCCTCAGCGCAGAG…
>VFG0744 espB - EspB [Escherichia coli E2348/69] (VF0179)
ATGAATACTATCGATAATAACAATGCGGCAATCGCAGTTAATTCTGTTTTGAGCAGCACGACTGACAGCACCAGTTCAAC AACTACATCAACTTCGTCAATCAGTTCATCTTTACTTACTGATGGCAGAGTGGATATTTCTAAACTTCTGCTGGAGGTTC AAAAACTGTTGCGTGAGATGGTCACCACATTGCAAGATTATCTTCAGAAGCAATTGGCGCAAAGCTATGACATCCAAAAA GCCGTTTTTGAGAGCCAAAATAAAGCTATTGATGAGAAAAAAGCC
or
GGTGCGACAGCCGCTCTGATTGGTGGTGCTATCTCATCTGTCCTGGGGATTTTAGGCTCTTTTGCTGCCATTAATAGCGC AACTAAAGGCGCGAGTGATGTCGCTCAGCAAGCCGCTTCTACTTCTGCGAAGTCTATCGGTACAGTCTCTGAAGCTTCAA CTAAAGCACTGGCGAAGGCTTCCGAAGGTATTGCAGATGCAGCAGATGATGCAGCTGGCGCAATGCAGCAAACTATCGCG ACAGCTGCAAAAGCGGCCAGTCGTACATCCGGTATCACTGATGATGTTGCTACTTCGGCTCAGAAAGCTTCTCAGGTAGC TGAAGAGGCTGCTGATGCTGCTCAAGAATTAGCACAGAAGGCAGGATTATTAAGTCGCTTTACTGCTGCTGCCGG…
>VFG0844 Per-activated serine protease autotransporter enterotoxin esPC or espP - putative exoprotein-precursor [Escherichia coli O157:H7 EDL933] (VF0208)
ATGAATAAAATATACTCTCTTAAATACAGCCATATTACAGGAGGGTTAATCGCTGTTTCTGAATTATCCGGCAGAGTATC ATCAAGAGCAACTGGTAAGAAAAAACACAAACGCATACTTGCATTATGTTTTTTAGGCTTATTACAATCCTCATATTCTT TTGCGTCACAGATGGATATTTCAAATTTCTACATCCGTGACTATATGGATTTTGCACAGAACAAGGGCATATTTCAGGCT GGCGCAACAAATATTGAAATAGTGAAGAAAGATGGCTCCACCCTGAAACTACCGGAAGTACCATTTCCTGACTTCTCACC GGTTGCAAACAAAGGGTCAACCACATCTATTGGTGGTGCATACAGTATCACAGCCACACACAATACGAAAAACCA…
>VFG0748 espF - EspF [Escherichia coli E2348/69] (VF0182)
ATGCTTAATGGAATTAGTAACGCTGCTTCTACACTAGGGCGGCAGCTTGTAGGTATCGCAAGTCGAGTGAGCTCTGCGGG GGGAACTGGATTTTCTGTAGCCCCTCAGGCTGTTCGTCTTACTCCGGTGAGAGTTCATTCCCCCTTTTCTCCAGGTTCGT CGAATGTTAATGCGAGGACGATTTTTAATGTGAGCAGCCAGGTGACTTCATTTACTCCCTCTCGTCCGGCACCGCCGCCA CCGACAAGTGGACAGGCATCCGGGGCATCCCGACCTTTACCGCCCATTGCACAGGCACTAAAAGATCATTTAGCTGCCTA TGAACTATCGAAAGCGTCTGAGACTGTAAACTTTAAGCCAACCCGTCCGGCACCGCCGCCACCGACAAGTGGACA…
>gi|260866153:5062607-5064109 proP - Escherichia coli O111:H- str. 11128, complete genome
ATGCTGAAAAGGAAAAAAGTAAAACCAATTACCCTTCGTGATGTCACCATTATTGATGACGGTAAACTGCGTAAAGCCAT TACCGCAGCATCACTGGGTAATGCAATGGAATGGTTTGATTTTGGTGTTTATGGTTTTGTTGCTTACGCATTAGGTAAAG TTTTTTTCCCGGGGGCTGACCCCAGCGTGCAGATGGTTGCTGCACTTGCCACTTTCTCCGTTCCCTTTCTGATTCGACCG CTTGGCGGGCTCTTCTTTGGTATGTTGGGCGATAAATATGGTCGCCAGAAGATCCTCGCTATCACTATTGTGATTATGTC GATCAGTACGTTCTGTATTGGCTTAATACCGTCCTACGACACGATTGGTATTTGGGCACCGATTCTGCTGTTGAT…
>gb|U69128.1|ECU69128:32-3952 Escherichia coli autotransporters EspC (espC) gene, complete cds
ATGAATAAAATATACGCATTAAAATATTGTCACGCGACAGGGGGGCTGATTGCTGTATCCGAACTGGCCT CCAGAGTTATGAAGAAAGCCGCTCGCGGCAGCCTTTTAGCATTATTTAATCTATCATTGTATGGTGCTTT TTTAAGCGCATCTCAGGCTGCTCAACTAAATATTGATAATGTATGGGCTAGAGATTATTTAGACCTCGCA CAAAATAAGGGGGTGTTTAAAGCTGGTGCGACCAATGTTTCAATTCAACTCAAGAATGGCCAGACGTTTA ATTTTCCAAATGTTCCAATTCCTGATTTCTCGCCGGCCTCAAATAAAGGCGCTACTACATCTATAGGTGG AGCTTATAGTGTCACAGCAACCCATAACGGAACAACTCATCATG…
>gb|JORX01000088.1|:33940-36993 Escherichia coli 6-537-08_S3_C2 e653708S3C2.contig.87_1,SepA,（Autotransporter） whole genome shotgun sequence
ATGCATGGAAAGAAAGGGAATAACCTGAACGCAGGAAAAAACCTCCTGTTCACCGGCAATAATGGCGAGG TCGTTCTGCAGAATTCCGTTAATCAGGGGGCCGGGTATCTGCAGTTTGCCGGCGATTACAGGGTGTCCGC CCTGAACGGCCAGACATGGATGGGGGGCGGGATTATCACAGATAAAGGAACCCACGTTCTGTGGCAGGTG AACGGAGTTGACGGGGATAACCTGCATAAAACTGGCGAAGGGACTCTGACAGTAAACGGGATCGGTGTGA ATGCAGGCGGACTCAAGGTGGGGGACGGTACTGTTATTCTCAACCAGCAGGCGGATGCTGACGGAAAGGT ACAGGCTTTCAGCTCTGTTGATATTGCCAGTGGTCGTCCGACAG…
>gb|JOQC01000065.1|:5927-9814 Escherichia coli 3-475-03_S1_C2 e347503S1C2.contig.64_1, Pet（Autotransporter）,whole genome shotgun sequence
ATGAATAAAATATACTCCATTAAATATAGTGCTGCCACTGGCGGACTCATTGCTGTTTCTGAATTAGCGA AAAAAGTCACATGTAAAACAAACCGAAAAATTTCTGCTGCATTATTATCTCTGGCAGTTATCAGTTATAC TAATATAATATATGCCGCCAATATGGATATATCTAAAGCATGGGCCCGGGATTATCTCGATCTGGCACAG AATAAAGGGGTGTTTCAACCAGGTTCAACACATGTAAAAATAAAACTGAAAGACGGGACTGATTTTTCAT TTCCAGCACTTCCTGTTCCTGACTTTTCATCTGCAACCGCAAATGGAGCTGCAACAAGTATTGGTGGTGC CTATGCCGTAACCGTTGCACACAATGCAAAAAATAAGTCATCAG…
>VFG0937 iucD - IucD protein [Escherichia coli CFT073] (VF0229)
ATGAAAAAAAGTGTCGATTTTATTGGTGTCGGGACAGGGCCATTTAATCTCAGTATTGCTGCATTGTCACATCAGATCGA AGAACTGAACTGTCTCTTCTTTGACGAACATCCTCATTTTTCCTGGCATCCGGGTATGCTGGTACCGGATTGTCATATGC AGACTGTCTTTCTGAAAGATCTGGTCAGTGCAGTTGCACCTACAAATCCCTACAGCTTTGTTAACTATCTGGTGAAGCAC AAAAAGTTCTATCGCTTCCTTACAAGCAGACTACGTACAGTATCCCGTGAAGAGTTTTCTGACTATCTCCGCTGGGCTGC TGAAGATATGAATAACCTGTATTTCAGTCATACCGTTGAAAATATTGATTTCGACAAAAAAAGTCGATTGTTTCT…
>VFG0938 iucC - IucC protein [Escherichia coli CFT073] (VF0229)
ATGAATCACAAGGACTGGGATTTTGTTAACCGTCGGCTGGTGGCAAAAATGTTGTCTGAGATGGAGTATGAGCAGGTTTT CCACGCGGAATCTCAGGGCGATGACCACTACTGCATTAACCTGCCGGGAGCACAATGGCGCTTTATCGCTGAACGTGGTA TCTGGGGCTGGCTGTGGATTGATGCCCAAACGTTGCGCTGCACGGACGAACCAGTACTGGCGCAGACGCTGCTGATGCAG CTAAAGCCGGTGCTGTCAATGAGTGATGCCACTGTTGCAGAGCATATGCAGGATTTGTATGCCACGCTACTGGGCGACCT GCAACTGCTGAAGGCCCGTCGCGGACTGAGTGCCAGTGACCTGATTAATCTTGATGCCGATCGTCTGCAATGCCT…
or
AGTATGCCAACACCTTCAGACTGCACTGGCTGGCGGTAAAACGTGAACATATGATCTGGCGCTGCGACAACGATCTGGAT ATTCAGCAGTTGTTGACTGCCGCAATGGATCCGCAGGAGTTTACACGCTTCAGTCAGGTCTGGCAGGAAAACGGGCTGGA TCACAACTGGCTGCCGCTGCCGGTACATCCGTGGCAGTGGCAGCAAAAAATCGCCACCGACTTCATCGCTGATTTTGCCG AAGGCAGGATGGTGTCTCTCGGCGAGTTTGGCGACCAGTGGCTCGCCCAGCAGTCGCTGCGTACCCTGACCAACGCCAGC CGCCGGGGAGGGCTGGATATCAAGCTGCCGCTGACCATCTACAACACCTCATGCTACCGGGGGATCCCTGGCAGA…
>VFG0939 iucB - IucB protein [Escherichia coli CFT073] (VF0229)
ATGTCTGAGGCAAACATTATTCACAGCAGATATGGACTGCGCTGTGAAAAACTCGACAAGCCCCTGAATCTTGGCTGGGG ACTGGACAATAGCGCGGTGTTGCACTGTCCCGGGGAGCTGCCGACAGGGTGGCTGTGCGATGCGCTGGATCAGATATTTA TCGCCGCACCACAACTGTCAGCAGTGGCTCTCCCCTGGGCCGAATGGTGTGAGGAGCCACAGGCGCTGACGCTTTTTGGG CAGGTAAAAAGCGACATTATCCATCGTACCGCCTTCTGGCAGTTACCGTTATGGTTGAGTTCACCGGCAAACCGGGCCTC CGGTGAAATGGTTTTTGATGCAGAGCGTGAGATTTATTTCCCGCAGCGCCCACCCCGTCCGCAGGGTGAGGTTTA…
>VFG0940 iucA - IucA protein [Escherichia coli CFT073] (VF0229)
TTGATAATGAGAATCATTATTGACATAATTGTTATTATTTTACTGTGTGGGAGCTGTTTGACTATGACCCTGCCCTCTGA AAAACCAGCCACAGATGTGGCTGCGCAGTGCTTCCTGAATGCACTGATTCGTGAAACCACAGACTGGAAACTGACAGAAT ACCCGCCAGACGAATTGATCATCCCGCTGGATGAGCAGAAATCGCTCCATTTCAGAGTGGCTTATTTCTCCCCAACCCAG CATCACCGCTTTGCATTTCCTGCACGTCTGGTCACGGCATCAGGCAGTTATCCTGTCGACTTTACCACTCTCTCCCGGCT TATTATTGATAAGCTACGGCATCAACTGTTTCTGCCCGTTCCCCTCTGCGAAACTTTCCACCAGCGCGTGCTGGA…
Biosynthesis
>gi|112292700:41762-51382 clbB - Escherichia coli colibactin polyketide biosynthesis gene cluster and flanking regions, strain IHE3034
TTAATGCAAAGACGTGTGACTGCGCGCAGTATTTTTCGCAATTTGCAAAGCACGTTTTGCTATCTGATTCGCGCGCGTAT TCGTCTGTACTGCAGGCTGTGGTGATGGCGCATTTGACTCGCCCTCCGGGGGCTGGCAAAACGTCGCCAGCTGGCGCACG GTGGCGTGGTTGTACAGCGACACCACGCTCACTTGCGGATAGTGACGCGCCATTTGCCCACTCAGTTGCACCATATCGAG TGAGGTTGCCCCTAATTCGGCATAGTTGTCGTCAATGCCTACTCTATCCAGACCCAGATACTCTTCCAGGATTTGGCAGA GCACGCGTTCCACTTCACGTGTCGCGGGGCTGTAAGGCACGCCAATTTCCGGACGGGGCCGCTTTTTCACTGTCT…
or
AGTACCCCGTTCTTTCACCGTTAGCGTGTCGCGTAGCGCAGATTCGCTCAATTGATGCAGTGTCAATGTGGTGGTAGCGT CGGCAGCAAAAATCACGCCATCCAACCGTCCATAGCGTTCGAGCAGAGTTGCCAGACAAGCTCTAACCGCCTCCGCCTGC GTCACGTCGCAGTGGATAACGTCTAATGCGTCCTGCTGCACCGCTTCATGGTGATAACCTGTGCGGCTGCTCAGTACCAC ACGGACTCCCTCACGCTGAGCAAGCGCTTCGCCGATCATGCGGCCAATCCCCTTTTCACCGCCGATAATCCACAGTACGT TGCCCGGTATACACCCTGTTTGAGGGGGTAAGTGCGCCAACAGCCGTGTCGGGATAAAGCGTCGCAGGTAAAGCA…
or
TATCAAGTAATGCCTGTTTGCTGAGTAATACTAGTTTGCCGTGGTTGAGCAAGGTAGACCACATCTCAAACACCGAAACA TCAAACTCAAATGGGCAGGTCAGCAGCGTTGTCTCACCGCTCTCCACCTTCAGCGGGCTGTCGCCTTGTATCAGGCGCAA TAAACCGCGGTGCGCCACCGCGATACCTTTTGGCTTACCCGTCGACCCCGATGAATAAATCACATAAGCGCGAGAATCTG GTGTGATAACCGGAAATACCACCGAGGGCGCGACGGGAAATGCACAGAGGTCACTCTGCGCAACGTTTAATGCATCTAGC GGTTTGCCATGTACCAGCAACAGCGCCAAGCCGCTGTCATCAATAATTTCCTGCATCCTACCCACTGGGTAGTCG…
>gi|112292700:7299-11666 clbN - Escherichia coli colibactin polyketide biosynthesis gene cluster and flanking regions, strain IHE3034
TTATAGTGTCCACAAAGTCGGCGCGCCCGTCAGCGTGGCGCTGTGTTGGCACAGCCAGGCATCCAGATCAGTGAGGCTGT TCTTGTAGCGCGCCAGCAGGAGTTGCACATCATTCAGCGCAATGCGCGTGGGATCGAAACGGCAGTGGAAGGAGAGACCA TCAGCTGCCGAGCGCGCAATATTAAACTCCAGCACGCAGCCGAGCGCGTTTTCAGGCGCGGTATAGATATCACTATTAAA GTGATCAATATGAAAATAGCGGAGTGAAGGTTGCGCCTGCACACCGATGTAATTCATTCGGATCCCTTGCGCAAGAGAGT CTTCCGGTGCATGCCGCATTTGCAGCAGACCGTAATCTCCCCCACCATGCGTGCGTTTTGCCAAATCGGAAGCGA…
or
AGGACAGCGAAGAGTAGAGCGCAGCCCGGTCCTGCGCTGTAAAGTAACGTTCGGCGGCGAAATGGAGATAGTTAGCCAGA TTGCCATGAGAGACTTGCACGCCCTTAGGCTCGCCGGTCGATCCGGAGGTAAACAGCACATATGCCAGATCCTGCGGTTC AATAGCTGGCCAAGGTTCTCTAGCAAGCGCCGAAGTGGCTAAGGCCTGGAGCAAGCTGGACGCGGGAAACGCCAGCGCCT GCGTCAATTCATGCATCGCCGGATCGTAAAGGATATGCGCTACCTGCGCTTTACGACACATGGCGTAAAGGCGGGTCGTT GGCAACGCGGGATTTAGCGGCAGAAATGCCGCGCCGCAGCGCAAAATACCATAAATAACCATCACCGTTTGAGCG…
>VFG0359 ybtE - yersiniabactin siderophore biosynthetic protein [Yersinia pestis CO92] (VF0136)
ATGAATTCTTCCTTTGAATCTCTGATTGAACAGTATCCCTTACCCATTGCCGAACAGTTGCGCCACTGGGCGGCCCGTTA TGCCTCGCGAATTGCCGTCGTTGATGCAAAGGGGTCGTTAACCTACAGCGCGCTTGATGCACAAGTTGACGAACTTGCCG CAGGTCTGTCATCACTGGGTTTGCGTTCGGGGGAGCATGTAATTGTGCAGCTTCCCAACGACAACGCGTTTGTTACCCTG CTGTTCGCCTTGTTAAGACTGGGCGTTATCCCCGTGCTGGCGATGCCCTCGCAACGGGCGCTGGATATCGACGCGCTGAT TGAGCTGGCGCAACCCGTCGCTTACGTTATTCACGGGGAAAACCACGCAGAGCTGGCCCGACAGATGGCGCACAA…
>VFG0360 ybtT - yersiniabactin biosynthetic protein YbtT [Yersinia pestis CO92] (VF0136)
GTGACGCAATCTGCAATGTGCATCCCGCTGTGGCCCGCCCGGAACGGCAATACTGCGCATCTGGTCATGTGCCCTTTCGC TGGCGGCAGCAGTAGCGCGTTTCGCCACTGGCAAGCTGAGCAACTGACTGATTGCGCGCTTTCTCTGGTGACCTGGCCGG GGCGCGATCGCCTTCGCCATCTGGAACCGCTCAGAAGCATTACACAACTGGCGGCACTGCTGGCGAACGAGCTGGAAGCA TCCGTATCGCCTGACACGCCGCTTTTACTCGCCGGGCACAGCATGGGGGCGCAGGTGGCGTTTGAAACCTGCCGACTTCT GGAGCAACGGGGGCTTGCGCCACAAGGACTGATTATTTCCGGGTGCCATGCCCCGCATCTGCATTCTGAACGCCA…
or
CGCACGCCTGCGCTGTTATTGTGCGGCAGCCACGATCGCGAAGCCTCCTGGCAGCAGGTCGATGCCTGGCGTCAGTGGCT GAGCCACGTTACAGGCCCGGTGGTGATTGACGGCGATCATTTCTATCCCATTCAACAAGCCCGGTCCTTTTTTACGCAGA TTGTCCGCCATTTTCCCCACGCATTTTCTGCAATGACCGCGTTGCAAAAACAGCCCAGTACTTCAGAAAGGTGA
>VFG0361 ybtU - yersiniabactin biosynthetic protein YbtU [Yersinia pestis CO92] (VF0136)
ATGATGCCGTCCGCCTCCCCAAAACAACGCGTACTGATTGTGGGCGCCAAATTTGGCGAAATGTACCTGAATGCCTTTAT GCAGCCCCCGGAGGGGCTGGAACTGGTCGGCCTGCTGGCGCAGGGAAGCGCCCGTTCAAGAGAGCTGGCTCATGCGTTTG GCATTCCGCTGTATACCTCGCCGGAACAGATAACCAGGATGCCGGATATCGCCTGTATTGTCGTGCGTTCGACCGTCGCC GGAGGAACCGGTACGCAGCTTGCCAGACACTTTCTGACGCGCGGCGTACACGTCATTCAGGAGCATCCCCTCCACCCGGA TGACATCAGTTCCTTACAAACGCTGGCGCAGGAACAGGGCTGCTGCTATTGGGTAAACACGTTTTATCCGCATAC…
>VFG0368 ybtS - putative salicylate synthetase [Yersinia pestis CO92] (VF0136)
ATGAAAATCAGTGAATTTCTACATCTGGCGTTACCAGAGGAACAATGGCTACCGACGATTTCTGGCGTTTTACGCCAGTT CGCAGAAGAAGAGTGTTATGTCTATGAGCGTCAACCCTGTTGGTATTTAGGCAAAGGGTGCCAGGCACGGCTGCACATTA ATGCCGACGGAACGCAGGCGACATTTATTGATGATGCCGGGGAGCAAAAATGGGCGGTGGATTCCATTGCCGACTGCGCG CGTCGTTTTATGGCGCATCCTCAGGTGAAAGGACGTCGGGTATATGGACAGGTTGGGTTCAACTTTGCGGCGCATGCGCG GGGGATTGCCTTTAACGCCGGGGAGTGGCCGCTGCTGACGTTAACCGTTCCCCGTGAAGAACTTATTTTTGAAAA…
>gi|170679574:c3303371-3302196 ribosome_binding_site neuC - Escherichia coli SMS-3-5 chromosome, complete genome
ATGAAAAAAATATTATACGTAACTGGATCTAGAGCTGAATATGGAATAGTTCGGAGACTTTTGACAATGCTAAGAGAAAC TCCAGAAATACAGCTTGATTTGGCAGTTACAGGAATGCATTGTGATAATGCGTATGGAAATACAATACATATTATAGAAC AAGATAATTTTAATATTATCAAGGTTGTGGATATAAATATCAATACAACTTCACATACTCACATTCTCCATTCAATGAGT GTTTGCCTCAATTCGTTTGGTGATTTTTTTTCAAATAACACATATGATGCGGTTATGGTTTTAGGCGATAGATATGAAAT ATTTTCAGTCGCTATCGCAGCATCAATGCATAATATTCCATTAATTCATATTCATGGTGGTGAAAAGACATTAGC…
>gi|16445223:c3418513-3416936 guaA - Escherichia coli O157:H7 str. EDL933 chromosome, complete genome
ATGACGGAAAACATTCATAAGCATCGCATCCTCATTCTGGACTTCGGTTCTCAGTACACTCAACTGGTTGCGCGCCGCGT GCGTGAGCTGGGTGTTTACTGCGAACTGTGGGCATGGGATGTGACAGAAGCACAAATTCGTGACTTCAATCCAAGCGGCA TTATTCTTTCCGGCGGCCCGGAAAGTACTACTGAAGAAAACAGCCCGCGTGCGCCGCAGTATGTCTTTGAAGCAGGCGTA CCGGTATTSGGCGTTTGYTATGGCATGCAGACCATGGCAATGCAGTTGGGCGGTCACGTTGAAGCCTCTAACGAACGTGA ATTTGGCTACGCGCAGGTTGAAGTCGTAAACGACAGCGCACTGGTTCGCGGTATCGAARAWGCGCTGACCGCAGA…
or
AACCGCTGAAAGAGCTGTTCAAAGACGAAGTGCGTAAGATTGGTCTGGAGCTGGGCCTGCCGTACGACATGCTGTACCGT CACCCGTTCCCGGGACCAGGCCTTGGCGTTCGTGTTCTGGGTGAAGTGAAGAAAGAGTACTGTGACCTGCTGCGCCGTGC TGACGCCATCTTCATTGAAGAACTGCGTAAAGCGGACCTGTACGACAAAGTCAGCCAGGCGTTCACCGTCTTCCTGCCAG TACGTTCCGTTGGCGTAATGGGCGATGGTCGTAAGTATGACTGGGTTGTCTCTCTGCGTGCTGTCGAAACCATCGACTTT ATGACCGCACACTGGGCGCATCTGCCGTACGATTTCCTCGGTCGCGTTTCCAACCGCATTATCAATGAAGTGAAC…
Protectin
>gi|91209055:c572012-571059 ompT - Escherichia coli UTI89 chromosome, complete genome
ATGCGGGCGAAACTTCTGGGAATAGTCCTGACACCCCCTATTGCGATCAGCTCTTTTGCTTCTACCGAGACTTTATCGTT TACTCCTGACAACATAAATGCGGACATTAGTCTTGGAACTCTGAGCGGAAAAACAAAAGAGCGTGTTTATCTAGCCGAAG AAGGAGGCCGAAAAGTCAGTCAACTTGACTGGAAATTCAATAACGCTGCAATTATTAAAGGTGCAATTAATTGGGATTTG ATGCCCCAGATATCTATCGGGGCTGCTGGCTGGACAACACTCGGCAGCCGAGGTGGCAATATGGTCGATCAGGACTGGAT GGATTCCAGTAACCCCGGAACCTGGACGGATGAAAGTAGACACCCTGATACACAACTCAATTATGCCAACGAATT…
>gi|301322696|gb|HM210637.1| ompTp - Escherichia coli strain IHE3034 plasmid omptin (ompT)gene, complete cds
ATGTACTTAAAGATTCTTGCTACTGCACTCTCAGCTCCTGTAGCGTTTGCTGCACTGGCTTCTGATACTGGGCTTTCTTT TACACCGGAGAAAATCAGTACGGAGATTGATTTTGGCACTTTAAGTGGCAAGGCCAAAGAACGGGTTTATCTGCCTGAAG AAAAAGGGCGCAAAGCCAGCCAGCTGGACTGGAAATACAGTAATGCGCCAATTGTCAAGGGGGCATTTAACTGGGATCTG TTACCCAGAGTATCTGTCGGTGCCTCAGGGTGGACAACATTAGCTGGTCGTGGAGGCAATATGGTGGACAGGGACTGGCT GGATACGAGCAATCCCGGAACCTGGACTGATGAGAGTAAACATCCGAATACCCGTCTAAATTTTGCTAATGAATT…
or
AGCTTTGAGTTCGGGGGGAGTTTCAAATATAGCGGATGGGTGAAGGCATCGGATAATGATGAGCATTACAACCCTGAGAA AAGGATCACCTATCGTAGCGATGTAAATAATCAGAACTATTACTCTGTCTCACTACATGCTGGTTATTATATTACACCTG CAGCTAAAGTTTATGTCGAAGGAACATGGAACCGTATTACTAATAAGAAAGGTGATACTTCTCTGTACTCCAGAAATTTG AATATATCTGATCACACCAAAAATGGTGCAGGCATTGAAAGCTATAACTTTATGACCACAGCTGGTCTGAAGTATTATTT TTAA
>gi|699402775|gb|KGM81150.1| Outer membrane protein A（ompA） [Escherichia coli]
GTGTTATCTCGTTGGAGATATTCATGGCGTATTTTGGATGATAACGAGGCGCAAAAAATGAAAAAGACAG CTATCGCGATTGCAGTGGCACTGGCTGGTTTCGCTACCGTAGCGCAGGCCGCTCCGAAAGATAACACCTG GTACACTGGTGCTAAACTGGGCTGGTCCCAGTACCATGACACTGGTTTCATCAACAACAATGGCCCGACC CATGAAAACCAACTGGGCGCTGGTGCTTTTGGTGGTTACCAGGTTAACCCGTATGTTGGCTTTGAAATGG GTTACGACTGGTTAGGTCGTATGCCGTACAAAGGCAGCGTTGAAAACGGTGCATACAAAGCTCAGGGCGT TCAACTGACCGCTAAACTGGGTTACCCAATCACTGACGACCTGG…
>gi|49175990:2069563-2072682 antigen 43 beta chain agn43 - Escherichia coli str. K-12 substr. MG1655 chromosome,complete genome
ATGAAACGACATCTGAATACCTGCTACAGGCTGGTATGGAATCACATGACGGGCGCTTTCGTGGTTGCCTCCGAACTGGC CCGCGCACGGGGTAAACGTGGCGGTGTGGCGGTTGCACTGTCTCTTGCCGCAGTCACGTCACTCCCGGTGCTGGCTGCTG ACATCGTTGTGCACCCGGGAGAAACCGTGAACGGCGGAACACTGGCAAATCATGACAACCAGATTGTCTTCGGTACGACC AACGGAATGACCATCAGTACCGGGCTGGAGTATGGGCCGGATAACGAGGCCAATACCGGCGGGCAATGGGTACAGGATGG CGGAACAGCCAACAAAACGACTGTCACCAGTGGTGGTCTTCAGAGAGTGAACCCCGGTGGAAGTGTCTCAGACAC…
Regulator
>gi|639965:3471-3776 adhesin operon transcriptional regulator afaA E.coli
ATGAGGGAGCGATATCTGTATCTTGCTGACACCCCTCAGGGGATACTGATGTCCGGTCAGGTGCCGGAATATCAGTTCTG GTTACTGGCTGAGATATCGCCGGTACACAGTGAGAAGGTTATTAATGCGCTGAGGGATTATCTGGTAATGGGATATAACC GCATGGAGGCCTGCGGGCGTCATAGTGTGTCGCCGGGATATTTTTCTGGT
or
GCACTGAAGCGGTTTCAGCGGGTCAGTCAGACGGTATACAGGCTGGTGCCTTTTTATTTCCCGGAGGCGGGTCATGAAGT TCACAGGGGAGAGTGA
>VFG0364 ybtA - transcriptional regulator YbtA [Yersinia pestis CO92] (VF0136)
ATGACAGAGTCACCGCAAACGCAATCTGAAATCTCTATTCACCAGTTGGTGGTCGGGAAACCTGCAAACGATGGCAATAT TCCTGCTCAGTGTGAACTGCTGCGCTGTTCGTTGCAGGAAGGTATGGATATTTTGCTCTGGAGGGGCCATTTTGCGCGGC CTGAGACGTTGCAGCTACACGACGATCTGGGCAGGATTAACTTCTCGTGCATCCTGGAAGGCACATCGCGCTTTGCGATT CAGGGACTCCGGCGCCACACCGACTGGGAGCTTGCGCGCAATCGCCATTACATTACCCATACGCCAGACTGTCGCGGCAG CGCCTCCTATTGTGGCCGATTCGAGAGCATTACCCTCTCCTTCAGCCCTGAAACCCTCGCGCTGTGGGTGCCGGA…
>VFG2413 Predicted regulator of CFA/I fimbriae, ecpR - putative regulator [Escherichia coli O157:H7 EDL933] (VF0404)
GTGACATGGCAAAATGATTACAGCAGGGACTATGAGGTTGAAAACCATATGGAATGTCAAAACCGTTCTGATAAATACAT CTGGTCTCCCCATGACGCCTACTTCTATAAAGGACTATCTGAACTGATTGTGGATATCGACAGATTAATTTATCTATCGC TGGAGAAAATCAGAAAAGATTTCGTGTTTATCAATCTCAATACGGATTCTTTAACTGAATTTATAAACCGTGATAATGAG TGGTTATCCGCGGTAAAGGGGAAACAGGTCGTATTGATTGCGGCCAGAAAGTCAGAAGCCTTAGCAAATTATTGGTATTA CAACAGCAATATTAGGGGCGTGGTATACGCTGGACTGAGTCGTGATATTAGAAAAGAACTGGCCTATGTGATTAA…
>gi|386698504:2134808-2136142 response regulator glrR - Escherichia coli KO11FL chromosome, complete genome
ATGAGCCATAAACCTGCGCATTTATTATTGGTCGATGACGATCCGGGATTGCTGAAACTGCTTGGCCTGCGCCTGACCAG CGAAGGCTACAGCGTGGTCACGGCGGAAAGTGGCGCTGAAGGATTACGGGTACTGAATCGCGAAAAAGTAGATTTAGTCA TCAGCGACCTGCGGATGGATGAAATGGACGGTATGCAGCTGTTTGCTGAAATTCAGAAAGTGCAGCCGGGAATGCCAGTA ATTATTCTTACCGCGCATGGTTCTATTCCCGATGCCGTTGCTGCAACACAGCAGGGCGTGTTCAGTTTCCTCACCAAGCC TGTCGATAAAGATGCGCTATATCAGGCAATTGACGATGCGCTGGAACAATCCGCGCCAGCCACCGATGAACGCTG…
>gi|387615190:c100075-99386 IncF plasmid conjugative transfer regulator traJ - Escherichia coli O83:H1 str. NRG 857C plasmid pO83_CORR, complete sequence
ATGTATCCGATGGATCGTATTCAACAAAAACATGCTCGTCAAATAGATCTGCTGGAAAATCTGACGGCAGTTATTCAGGA TTATCCAAATCCAGCCTGTATCAGGGACGAAACTGGAAAATTTATTTTTTGCAATACGCTGTTTCATGAGTCATTTCTTA CACAAGATCAAAGTGCTGAAAAATGGCTTCTGTCGCAGAGAGATTTTTGTGAATTGATCTCTGTCACAGAGATGGAAGCA TACAGGAATGAGCATACGCATCTTAATCTTGTAGAGGATGTTTTTATTCAGAACAGATTCTGGACAATATCTGTCCAGTC ATTTCTTAATGGACACAGAAATATTATTCTGTGGCAATTTTATGATGCTGCTCATGTTCGTCATAAAGACAGTTA…
>VFG0710 ler（LEE-encoded regulator） - Orf1 [Escherichia coli E2348/69] (VF0189)
ATGCGGAGATTATTTATTATGAATATGGAAACTAATTCACATACAACAAGTCCATACATTCAGCTTATAGAGCAAATTGC AGTTCTACAGCAGGAAGCAAAGCGACTGCGAGAGCAGGAAGTTCAAAGTGTAATTGAGTCGATTCAGAAGCAGATTACTT ATTACAATATAACCTTACAAGAGCTGGGATATACTAATGTGCCTGATGATGGACTCGCTCGCCGGAACTCATCGAAAGGT GTTTACTACCGCAATGAAGAAGGGCAGACCTGGTCGGGCGTAGGCCGACAGCCACGCTGGCTTAAAGAAGCACTGTTGAA TGGAATGAAGAAAGAAGATTTTCTTGTGAAGGACACTGAAGAAGAAATAATACCGCTGAAAAATATTTAA
Others
>gb|CP003034.1|:3535069-3536217 kpsE - Escherichia coli O7:K1 str. CE10, complete genome
ATGTTGATAAAAGTGAAGTCTGCCGTATCCTGGATGCGTGCTCGTCTGTCTGCCATCTCACTGGCAGATATCCAAAAACA CCTGGCGAAAATCATCATTCTGGCACCGATGGCGGTGCTGCTGATCTATCTGGCTATCTTCAGCCAGCCTCGCTATATGA GCGAGTCGAAAGTCGCCATTAAACGCTCGGATGATTTAAACAGCGGCAGCCTGAATTTTGGTCTGCTTCTGGGTGCCTCT AACCCCAGTTCCGCAGAAGATGCGTTGTATCTGAAAGAGTACATCAACTCGCCGGATATGCTGGCGGCGCTGGATAAGCA ACTAAATTTTCGTGAAGCGTTTAGCCACAGCGGGCTCGATTTTCTTAATCATCTTAGCAAGGATGAAACCGCAGA…
>gb|CP003034.1|:3534014-3534997 kpsF - Escherichia coli O7:K1 str. CE10, complete genome
ATGTCTGAAAGACATTTACCTGATGACCAGAGCAGTACTATCGATCCATATCTAATTACCTCTGTTCGCCAGACTCTGGC AGAACAAAGCGCAGCATTACAAAACTTGTCTAAACAACTGGATTCCGGGCAGTACCAGCGTGTCCTTAATTTGATAATGA ACTGTAAAGGGCACGTTATTCTTTCGGGAATGGGTAAATCAGGGCATGTCGGTCGTAAAATGTCAGCGACGCTGGCCTCT ACGGGTACGCCTAGTTTCTTTATTCATCCTGCAGAAGCTTTCCATGGCGATCTGGGCATGATTACGCCTTACGATCTTCT GATCCTTATTTCTGCCAGCGGTGAAACGGATGAAATCCTCAAGCTAGTTCCTTCACTGAAAAATTTCGGCAACCG…
or
ATCTTGCACCAACAACGTCTACCACGCTGACGATGGCGATCGGCGATGCGCTGGCGATTGCCATGATCCACCAACGCAAA TTTATGCCGAATGATTTTGCGCGCTATCACCCGGGCGGTTCATTAGGTCGTCGCCTGCTGACCCGCGTTGCTGATGTCAT GCAGCATGATGTTCCTGCGGTACAGCTGGATGCGTCATTTAAAACCGTGATTCAACGTATCACCAGCGGATGCCAGGGAA TGGTGATGGTAGAAGACGCAGAAGGTGGGCTAGCGGGCATTATCACCGACGGTGACCTGCGTCGCTTTATGGAAAAAGAG GATTCTCTGACATCCGCCACGGCTGCGCAGATGATGACACGTGAACCGCTGACGCTACCGGAAGACACCATGATC…
>gb|CP003034.1|:3536241-3537917 kpsD - Escherichia coli O7:K1 str. CE10, complete genome
ATGAAATTATTTAAATCAATTTTACTGATTGCCGCCTGTCACGCGGCGCAGGCCAGCGCGGCCATTGATATTAACGCTGA CCCAAACCTGACAGGAGCCGCGCCGCTTACCGGTATTCTGAACGGGCAACAGTCGGATACGCAAAACATGAGCGGCTTCG ACAATACCCCACCGCCCGCACCGCCGGTGGTAATGAGCCGTATGTTTGGTGCTCAACTTTTCAACGGCACCAGCGCGGAT AGCGGTGCGACGGTAGGATTCAACCCTGACTATATTCTGAATCCGGGTGATAGCATTCAGGTTCGCTTGTGGGGTGCGTT CACCTTTGATGGTGCGTTACAGGTTGATCCCAAAGGTAATATTTTCCTGCCGAACGTTGGTCCGGTGAAAGTTGC…
>gb|CP003034.1|:3537927-3538667 kpsU - Escherichia coli O7:K1 str. CE10, complete genome
ATGAGCAAAGCAGTTATTGTCATTCCGGCTCGCTATGGCTCCTCGCGCCTGCCGGGTAAGCCACTGCTCGATATTGTTGG TAAACCGATGATCCAGCATGTTTACGAGCGTGCGTTACAGGTGGCGGGCGTTGCGGAAGTTTGGGTGGCAACAGACGACC CGCGTGTTGAAAAGGCCGTGCAGGCGTTTGGCGGGAAAGCCATCATGACGCGCAACGATCATGAATCCGGCACCGATCGG CTGGTCGAGGTGATGCATAAAGTCGAGGCAGATATCTACATTAACCTGCAGGGCGATGAACCAATGATTCGCCCGCGGGA TGTAGAAACGCTGTTACAAGGAATGCGTGATGATCCCGCGTTGCCGGTGGCAACGCTATGCCACGCGATTTCTGC…
>gb|CP003034.1|:3538664-3540691 kpsC - Escherichia coli O7:K1 str. CE10, complete genome
ATGATTGGCATTTACTCGCCTGGCATCTGGCGTATTCCGCATCTGGAGAAATTTCTGGCGCAACCGTGCCAGAAACTTTC TCTGCTGCGCCCTGTTCCGCAAGAAGTTGATGCTATCGCCGTGTGGGGACATCGTCCCAGCGCGGCGAAACCAGTCGCCA TCGCCAAAGCAGCGGGAAAACCCGTCATTCGTCTGGAAGATGGATTTGTGCGTTCGCTGGATCTTGGCGTCAATGGCGAG CCGCCGCTTTCTCTGGTGGTGGATGATTGTGGCATTTACTACGATGCCAGCAAGCCTTCAGCACTGGAGAAACTGGTACA GGATAAAGCCGGAAATACAGCTCTGATAAGCCAGGCCAGAGAAGCGATGCACACCATCGTGACCGGGGATTTGTC…
or
ACGCCTACATTGTTTATAAACCGCACCCGGATGTACTGGTGGGGAATCGCAAGGGCGATATTCCGGCAGAACTGACTGCT GAACTCGCTGATTATCAGGCACTGGACGCCGATATTATTCAATGCATTCAGCGCGCAGATGAAGTGCACACCATGACATC ATTGTCCGGGTTTGAAGCGTTATTACATGGCAAGCACGTACATTGTTACGGCCTGCCCTTCTATTCCGGTTGGGGTTTAA CCGTCGATGAACATCGCTGCCCGCGTCGCGAGCGAAAATTAACGTTAGCGGATTTGATCTATCAGGCGCTGATTGTTTAT CCAACCTATATCCACCCAACACGGCTACAACCTATTACGGTTGAAGAGGCGGCGGAATATTTGATCCAGACGCCG…
>gb|CP003034.1|:3540726-3541931 kpsS - Escherichia coli O7:K1 str. CE10, complete genome
ATGCAAGGTAATGCACTAACCGTTTTATTATCCGGTAAAAAATATCTGCTATTGCAGGGGCCGATGGGACCTTTTTTCAA TGACGTCGCCGAATGGTTAGAGTCATTAGGACGTAACGCTGTGAATGTTGTATTCAACGGTGGGGATCGTTTTTACTGCC GCCATCGACAATACCTGGCTTACTACCAAACGCCGAAAGAGTTCCCCGGATGGTTACGGGATCTCCACCGGCAATATGAC TTTGATACCATCCTCTGCTTTGGTGACTGCCGCCCATTGCACAAAGAAGCAAAACGTTGGGCAAAGTCGAAAGGGATCCG CTTTCTGGCATTTGAAGAAGGATATTTACGTCCGCAGTTTATTACTGTTGAAGAAGGCGGAGTGAACGCATATTC…
>gb|CP000468.1|:3329137-3330501 Escherichia coli APEC O1, pgtP, complete genome
TTAGTGCTCTTTTATATATGCGGCTCTGTGACGTTCAAGTTCAATTGCACCACGATGTGATAACCAGCAA AAAATGATGCAACAAATAATACCGCAGCCAAGAAGATAAAATCCGCCATGCCAGCCAATATGATCGACCA TAATACCAAACAGGCTGGTGCCCAGAGATGCACCGAAGATATAGCTCATAAAACCACGTAAACCTACCGC GGAGCCAACAGCAAAGCTGGGCACGATCTCCATAGTCTGAACGGAAGCCAGAAATTGTGGAACGTAAATC AGACAACCAACAATGGCAGCAAAAATTGTCACCATAAACAACGATTCACTTTTCCAGTAGCCAATCAGGC AAATGAAAATCAGCGCCATACAAATCATCGCCAATGGCATACGA…
>gb|AFST01000010.2|:97677-98414 Escherichia coli O104:H4 str. C227-11 C227-11_0010,fliP, whole genome shotgun sequence
ATGCGTCGTTTATTGTCTGTCGCACCTGTCCTTCTCTGGCTGATTACGCCCCTCGCCTTCGCGCAACTGC CGGGTATCACCAGCCAGCCGCTGCCTGGCGGTGGACAAAGCTGGTCGCTCCCGGTGCAGACGCTGGTGTT CATCACCTCGTTGACGTTTATTCCGGCAATTTTACTGATGATGACCAGTTTCACCCGCATCATCATTGTT TTTGGTTTATTGCGTAACGCGCTGGGAACACCCTCCGCGCCACCTAACCAGGTATTGCTGGGGCTGGCAC TGTTTTTGACCTTTTTTATTATGTCACCGGTGATCGACAAAATTTATGTCGATGCGTACCAGCCATTTAG CGAAGAGAAAATCTCAATGCAGGAGGCGCTGGAAAAAGGGGCGC…
>gb|J01769.1|R10TRAT:403-1134 traT - Plasmid R100 (from E.coli) complement resistance (traT)gene
ATGAAAATGAAAAAATTGATGATGGTTGCACTGGTCAGTTCCACTCTGGCCCTTTCAGGGTGTGGTGCGATGAGCACAGC AATCAAGAAGCGTAACCTTGAGGTGAAGACTCAGATGAGTGAGACCATCTGGCTTGAACCCGCCAGCGAACGCACGGTAT TTCTGCAGATCAAAAACACGTCTGATAAAGACATGAGTGGGCTGCAGGGCAAAATTGCTGATGCTGTGAAAGCAAAAGGA TATCAGGTGGTGACTTCTCCGGATAAAGCCTACTACTGGATTCAGGCGAATGTGCTGAAGGCCGATAAGATGGATCTGCG GGAGTCTCAGGGATGGCTGAACCGTGGTTATGAAGGCGCAGCAGTTGGTGCAGCGTTAGGTGCCGGTATTACCGG…
>gi|26245917:c3659671-3658151 aerotaxis receptor aer - Escherichia coli CFT073 chromosome, complete genome
ATGTCTTCTCATCCGTATGTCACCCAGCAAAATACCCCGCTGGCGGACGACACCACTCTGATGTCCACTACCGATCTGCA AAGCTATATCACTCATGCTAATGACACTTTTGTGCAGGTGAGCGGCTATACCTTGCAGGAGTTACAGGGGCAACCGCACA ACATGGTGCGTCACCCGGATATGCCAAAAGCGGCGTTTGCGGATATGTGGTTCACCCTGAAAAAAGGGGAGCCCTGGAGC GGCATCGTGAAAAATCGCCGCAAAAATGGCGACCATTATTGGGTGCGGGCCAATGCGGTACCGATGGTGCGCGAGGGAAA AATCAGTGGCTATATGTCGATTCGTACCCGGGCGACGGATGAAGAGATCGCGGCGGTGGAGCCGCTGTACAAAGC…
>VFG2121 non-LEE-encoded type III secreted effector,nleA - NleA encoded by cryptic prophage CP-933P [Escherichia coli O157:H7 EDL933](VF0338)
ATGAACATTCAACCGACCATACAATCTGGAATCACCTCACAAAACAATCAACATCATCAAACAGAACAAATACCCTCTAC ACAAATACCGCAATCCGAATTACCTCTAGGATGCCAAGCTGGATTTGTTGTTAATATTCCAGATGATATACAGCAACATG CACCGGAATGCGGTGAAACAACAGCTCTACTGAGCTTGATAAAAGATAAAGGTCTGCTCTCAGGGCTAGACGAATATATA GCTCCTCACCTTGAAGAAGGATCCATAGGAAAAAAAACATTGGAT
or
ATGTTTGGTTTATTCAATGTTACCCAAATGGCATTAGAGATACCTAGTTCCGTTTCAGGCATCTCTGGTAAATATGGTGT CCAGCTAAACATTGTAAAACCAGATATTCATCCTACATCAGGTAATTATTTTTTACAGATATTCCCTCTGCATGATGAAA TAGGTTTTAATTTTAAAGACCTTCCTGGCCCGTTAAAAAATGCATTAAGCAACAGTAATATATCAACCACTGCAGTGTCG ACTATTGCATCGACTGGAACATCAGCCACTACTTCGACGGTAACCACCGAGCCAAAAGACCCAATACCATGGTTTGGATT AACAGCTCAAGTGGTTCGTAATCATGGTGTAGAACTTCCTATAGTCAAAACTGAAAATGGATGGAAGCTTGTTGG…
>VFG2122 nleC - NleC encoded by prophage CP-933K [Escherichia coli O157:H7 EDL933] (VF0340)
ATGAAAATTCCCTCATTACAGTCCAACTTCAACTTTTCCGCCCCGGCAGGATACTCTGCTCCCATTGCTCCTAATCGTGC TGAAAATGCCTATGCGGATTACGTTTTGGATATAGGTAAGCGAATACCACTTTCCGCAGCAGATTTAAGCAACGTATACG AAAGTGTAATACGCGCCGTCCATGACAGCCGTAGCAGGCTTATCGATCAGCATACAGTCGATATGATCGGCAACACTGTA CTTGATGCTTTGAGCCGATCACAGACATTTCGTGATGCCGTAAGCTATGGCATTCATAATGAGAAGGTACACATTGGTTG CATTAAATACAGAAACGAATACGAGCTTAACGAAGAATCTTCTGTCAAAATTGATGATATTCAATCACTAACCTG…
>VFG2123 nleD - NleD encoded by prophage CP-933K [Escherichia coli O157:H7 EDL933] (VF0343)
ATGCGCCCTACGTCCCTCAACTTGGTATTACATCAGTCATCAAGGTCGAGCTCAATGTCAGATACAGATATCGAGTCTCT TGTAAAAGCATCGAGCGTTCAATGGATAAAAAATAATCCGCAACTTCGTTTCCAGGGGACTGATCATAATATATATCAGC AGATTGAAGCAGCACTCGATAAGATTGGCTCTACAGAGACAGGGCGTGTACTCCTGAATGCTATTGAATCAATATCCCGA CTTAAATCAGAAACAGTGGTAATACACCTCAACTCTTCCAGACTAGGAGTTATGGCACATAGAGATATAGATGCTGAGAA CCATCGGGGGACTGGTTCCGATTTTCACTGTAATCTGAATGCAGTTGAATATCCCTGTGGGGAGGGGATTAGCGT…
>VFG1713 winged helix DNA-binding domain protein papX - PapX protein [Escherichia coli CFT073]
ATGCGCGCTTGTACACAGACAGTGTGTTTCAGTAATATGGAGAATAATGAAATGAATAACACAGACACATTAGAAAAAAT AATCAGACACCAAAAAAACAAAGACCCCGCATATCCCTTTCGGGAGCATTTGTTGATGCAACTCTGTATTCGCACAAATA AAAGAATGCAGGATAATATATCTGAATTTCTGGGGGTGTATGGAATAAATCACTCAGTATATATGGTTCTCACCACATTA TTCGCAGCGGAGAGTCATTGTCTGTCACCTTCAGAGATAAGCCAGAAACTTCAGTTTACCAGAACTAATATTACCCGCAT TACAGATTTTTTAGAAAAAGCCGGATATGTAAAAAGGATGGATAGCAGGGAGGATCGCCGTGCTAAAAAAATCAG…
>VFG0746 Type III secretion protein escF - EscF [Escherichia coli E2348/69] (VF0172)
ATGAATTTATCTGAAATTACTCAACAAATGGGTGAAGTAGGTAAAACGCTGAGCGATTCTGTGCCAGAGTTACTTAATAG CACCGATTTGGTTAATGACCCTGAAAAAATGTTAGAGTTGCAGTTTGCGGTTCAGCAATATTCTGCTTATGTTAACGTAG AAAGTGGAATGTTGAAAACGATAAAAGATCTGGTCTCAACCATTTCTAACCGTAGTTTTTAA
>gb|AF329316.1|:630-935 linker element draA - Escherichia coli strain IH11128 dra operon, complete sequence
ATGAGGGAGCGATATCTGTATCTTGCTGACACCCCTCAGGGGATACTGATGTCCGGTCAGGTGCCGGAATATCAGTTCTG GTTACTGGCTGAGATATCGCCGGTACACAGTGAGAAGGTTATTAATGCGCTGAGGGATTATCTGGTAATGGGATATAACC GCATGGAGGCCTGCGGGCGTCATAGTGTGTCGCCGGGATATTTTTCTGGTGCACTGAAGCGGTTTCAGCGGGTCAGTCAG ACGGTATACAGGCTGGTGCCTTTTTATTTCCCGGAGGCGGGTCATGAAGTTCACAGGGGAGAGTGA
>gb|AF329316.1|:1177-1920 draB - Escherichia coli strain IH11128 dra operon, complete sequence
ATGAAAATGCGGGCTGTGGCTGTGTTCACCGGCATGCTGACGGGAGTGTTATCAGTGGCAGGTTTGCTGTCAGCGGGGGC ATATGCCGCCGGGGGAGAAGGGAATATGTCTGCATCCGCGACGGAGACAAACGCCAGAGTATTCTCGCTGCATCTGGGGG CCACGCGGGTGGTTTACAACCCGGCCTCGTCGGGGGAGACGCTGACGGTGATTAATGACCAGGACTATCCGATGCTGGTG CAGTCGGAGGTGCTGAGTGAGGACCAGAAGAGTCCGGCGCCTTTTGTGGTGACACCGCCGTTGTTCCGTCTTGATGGTCA GCAGTCGAGTCGTCTGCGTATTGTCAGGACGGGCGGGGAGTTTCCGCCAGACCGTGAGAGTCTGCAGTGGATTTG…
>gb|AF329316.1|:2013-4592 draC - Escherichia coli strain IH11128 dra operon, complete sequence
ATGCGTGATACTTCTTCAGGGCGGATGAGAACGGGGGTGACAGGGCTGGCGCTGGCTGTGATGGTGGCCTGTGTGATGTT TCGTGCGGAGAGTGGTATTGCGCGCACCTACTCCTTTGATGCGGCCATGCTGAAAGGTGGCGGGAAGGGGGTGGACCTGA CCCTGTTTGAGGAAGGTGGGCAGTTACCCGGCATTTATCCGGTTGACATTATCCTGAATGGTTCCCGTGTGGATTCACAG GAGATGGCCTTTCACGCGGAGAGGGACGCGGAGGGCAGGCCTTATCTGAAGACCTGTCTGACCCGTGAGATGCTGGCGCG TTACGGGGTCAGGATTGAGGAATATCCGGCGTTGTTCCGTGCATCCGGAGAGGGTCGTGGTGCCTCCGTGGCGGA…
or
GACGGACCTGCCGGTGACGGGGTCCGGCAGTGACCTGCAGGTGACGGTGCTGGAATCAGACGGGACGGCGCAGGTTTTCA CGGTGCCGTTCACCACGCCGGCCATTGCGCTGCGTGAGGGGTACCTGAAGTACAACGTCACGGCGGGTCAGTACCGTTCA TCGGATGATGCGGTTGAGCACACGTCGCTGGGACAGGTGACGGCCATGTACGGTCTGCCGTGGGGGCTGACGGTGTACGG GGGGCTTCAGGGAGCGGACGATTACCAGTCTGCGGCTCTGGGGCTTGGCTGGTCACTGGGGCGTCTGGGGGCGGTGTCGC TGGACACGACGCACTCCCGGGGGCAGCAGAAGGGACATGATTATGAGACCGGTGACACCTGGCGTATCCGTTATA…
>gb|AF329316.1|:4608-5051 draD - Escherichia coli strain IH11128 dra operon, complete sequence
ATGAACGGGAGTATAAGGAAGATGATGCGTGTCACCTGCGGGATGTTACTGATGGTCATGAGTGGTGTGTCGCAGGCGGC TGAGCTCCACCTGGAGAGCCGGGGAGGTTCAGGAACGCAGCTGCGCGATGGTGCGAAGGTGGCGACGGGGCGGATTATCT GCCGGGAGGCGCACACGGGTTTTCATGTGTGGATGAATGAGCGTCAGGTGGACGGCAGGGCGGAGCGCTATGTGGTGCAG AGTAAGGATGGTCGTCATGAGCTTCGTGTCAGGACAGGAGGAGATGGCTGGTCGCCGGTGAAGGGAGAAGGCGGGAAGGG GGTGTCGAGGCCCGGTCAGGAGGAGCAGGTTTTTTTTGATGTGATGGCGGACGGAAATCAGGACATTGCTCCTGG…
>gi|222104788:90358-91728 etsC - Escherichia coli plasmid pAPEC-1, complete sequence
ATGAAAATTTTATCATCGTTGACTTTATGCCTTATCACCGCACTCTGTTCAGGTTGCACAAACGTGCTGAAAAGTGACTA TCGCGCTCCCGAAGTGAACTATCCCATCAACTGGACCAAGGGCGATGTGGACGGAAATACATCCCCGTTTGACTGGGAAG AATTTAACGATCCTAATCTCGATAACTGGCTTCACCTGGTGATGACAAGTAATAACGACATAGCTATAGCTGCACTGCGG ATACATCGGGCGCAGCTGGATGCGGAAAGAACAGGTATCACCAATACTCCTGCACTAAAGGCGGCACTGAGTATGGACGG AAAAAAACAGCTGAATAACTCGTCCGGCTGGGCAAAAAGCGGTTCTGCCAGCCTTGGCACCAGCTATGAGCTGGA…
>gi|84060731:137931-138239 iss - Escherichia coli A2363 plasmid pAPEC-O2-ColV, complete sequence
ATGCAGGATAATAAGATGAAAAAAATGTTATTTTCTGCCGCTCTGGCAATGCTTATTACAGGATGTGCTCAACAAACGTT TACTGTTGGAAACAAACCGACAGCAGTAACACCAAAGGAAACCATCACTCATCATTTCTTCGTTTCGGGAATTGGACAAG AGAAAACTGTTGATGCAGCCAAAATTTGTGGCGGTGCAGAAAATGTTGTTAAAACAGAAACTCAGCAAACATTCGTAAAT GGATTGCTCGGTTTTATCACTTTTGGCATCTATACTCCGCTGGAAGCCCGGGTATATTGCTCACAATAG
>gi|23954219:17773-18360 prfH - Escherichia coli pathogenicity island II, strain 536
TCACTCATAATCGACCCGGAATCCCAGCACGGCAAAATAATTTCCGGCTTCAAGTTTTTTTCCGTTTCTCACAATTCTGA GGGTGTAATCCAGCGCTTCTTCATTACCCGTCAATGGTATTGCAGGCATTACTTTCCCTGCCCGGGCAATATTTCCCCTG GCATCAGCTATCTGCAGATTAATGCCTTTTGCCTGACCGGATAAATTAAACTTATCCGGCGTTTCACCCCGGACACCATC GAAAGTCACCCTTATCCGGGAATCAGAGAAAAGGTTTCCACCCTGACTGTTAAATTCACAGTTCCTGAGCCGTAGGCTGA ATTTTCTTTCAGGTCCGGAAAAACCATTCTGTAAATCTCGTACCGGGGTTTCCCCCATATCAATAATCTGCCAGG…
>gi|23954219:11058-12065 prfG - Escherichia coli pathogenicity island II, strain 536
TTATGGCAATATCATGAGCAGCGTTGCTGAACCAGATAGTACTCCTGGTTGTATCTTTGAAGATTCACCATAGAGGCGAC TGCCGATGGTCAGGTTTTGTGTACCTGCTCTGTACCATCTCATCGTTGTCTCTCCTGTGTCCACGCCATTAATCGAAACA ATGGAGTCCCAGCCATGACCCAGACCAACCGAAAATTGCTGACCATGGCTGTATGCCGGAGTTGTATTGCTTAACAGGAA AAAACGAATATTTGTAGGCACATCGCAAGACACAGAAAGAGTCTGAGCCGCATAATGATTATTAGCGCTATTAATCGACA GATCACCATGATTTATTTCCAGAGACTGTGCAGAAGGACGGCATCCTCCGGTATTTTTAATTGAGAAATTCAATG…
>gi|23954219:15204-17714 prfC - Escherichia coli pathogenicity island II, strain 536
TTATTTCTGAGGTGTACAGGGAAGCAATAACTGCTGGTCAGATATTGCTGTCTCCGGTACATTTACCTGACACTGTATTT TTCCATCCCAGTTTACCGACAGGGTTTCCCCCGGCGTCACGCCACTCAGCCAGGCAAGGCCTTCGTCGGCCACCATGCCC AGTTCCCGGCCTTTTTCACTGGTTACACTGGCACCAAACGGGGGCTGAGAGCCATCAGCAAGACGCAGTATTGCAAACAG ACGTTTCCCTTTAAGCACGCTGAATTTCCGGTAACCAATGGCACCTTCTGTCAGCGCCGATTCCACAACAGAACGGGTTG CTTCCACATCATCAGGTAAGCGCTTCAGGTCAACAGAGGTTGTATTCCGGTAATAACTGCTGATGTCAGTCACCA…
or
ACGGTAGCGGGCGTTCAGGTACTGCTCCATGGTCATATAGTTTCGCTCTGAGAAACGATACCCGGCGAACGTAATGTCGG CATCCGCATTATCAAACCGTTTGGAGTAGCTCAGACGCCAGGATTTTCCCTGAAACGTTCTCTCTCCCTCAATACGGGCT ACTGACTGCGTGATATCAGCGGAAAGGGTCCCCGGCACACCCAGGTCCCAGCCGGCACCGGCTGCCAGTGCATTATAATC ACCGGCAAGCACAGCCCCGCCATACAGCGACCACTGGTTACTGAGCCCCCAGGATGCCTCTCCGGTCGCAAATACAGGCC CTTCGGTCTCATGCCCGTATCCACGGGAACGACCGGAGACAAGTTTGTACCGGACCTGTCCCGGACGCGTCAGAT…
>gi|49175990:2104084-2105250 rfc - Escherichia coli str. K-12 substr. MG1655 chromosome, complete genome
TCACTTTATTTTCTGGGCCTTAAGAAATTGAGAGAATACTATGATACAAAGAGTTATTTGTATCCAACTGCTAATATTAG TCATGAAGCTTTCATGATAAAAAATGAAAGAAAAGGTATAAATAAAATATGAATAAAATATTTTCACAGATATGTAATTT CGAGACAATCTCCATAAAACACCTGAAATACAGCCATGAATAACCATCATCAAATAGCTTAGCTCCGCGGAAATATAAAC ATAATCCGAAAAAGCAGTATAAACATTTGTTGGCAAACCCACCCACACAAATTCTTTATGCAACGACATAGAGACTCCAC CTGTTAATAGCCCCATCAGCCTTTCAAAAAACCAAAAGACATGAGAACTGGCAGAGTTAGATACTTGCTGAAAAT…
>gi|386637352:1858495-1860087 malX - Escherichia coli ABU 83972 chromosome, complete genome
ATGACGGCGAAAACAGCACCGAAAGTCACGCTGTGGGAGTTCTTCCAGCAGTTAGGCAAAACCTTCATGTTACCCGTGGC ATTATTGTCGTTCTGCGGCATTATGCTCGGCATTGGTAGTTCTCTTAGCAGCCATGATGTCATCACCCTGATCCCGGTCC TGGGCAACCCCGTGTTGCAGGCTATCTTTACCTGGATGAGTAAGATTGGCTCGTTTGCTTTTAGTTTCCTGCCAGTCATG TTCTGTATCGCCATCCCGCTGGGTCTGGCACGCGAAAACAAAGGCGTAGCGGCATTCGCTGGCTTCGTCGGTTATGCGGT AATGAACCTCGCGGTAAACTTCTGGTTGACCAATAAAGGCATTCTGCCAACCACGGACGCCGCGGTTCTGAAAGC…
or
CTCGCTAGTGATGGGTCTTGTCGGCCTGGTGATTCCATTAGTCTGGCCGATTTTCGCCATGGGTATTAGCGGCTTAGGCC ATATGATCAACAGCGCGGGAGATTTCGGACCGATGCTGTTTGGTACCGGTGAACGTCTGCTGTTGCCGTTTGGTCTGCAT CACATTCTGGTGGCATTAATTCGCTTTACCGACGCAGGCGGCACGCAGGAAGTCTGCGGTCAAACCGTCAGCGGTGCACT GACCATCTTCCAGGCGCAATTGAGTTGCCCAACCACTCACGGTTTTTCTGAAAGCGCCACGCGTTTCCTTTCGCAAGGTA AAATGCCTGCGTTTCTCGGCGGTCTGCCAGGTGCAGCGTTAGCTATGTATCACTGTGCGCGCCCGGAAAATCGCC…
>gi|91209055:124400-126181 usp - Escherichia coli UTI89 chromosome, complete genome
GTGGGCGATATTGTTTACCTGAGAATAATCGGTGAGAAGCAGGGCGATATTTCTTCAGGCTGTGGGACGTATGCGTCGGT TGGTAATCGCTGGCAGGTTGGCCATGAAGATGAAATTTTTGCCTTTGCACTCACCAACGCCATTACCAGTACTGGTAAAG GCGTTAATCTACAGGGGCTACAATTTTGCAAACTCATTGATAAAAGCTCACCGCTACTGTCTAATGCCATCAATCAGAAT GAGCGGTTATTTATTGAAATCGATTTGTATCGTATAAATAAAAGCGGGCGCTGGGAACGGTATTATTATATTCAGCTAAG AAATGCTTCATTAACTGCTATTCATGTAAACATTTCTGACAATAATCTTCCTACCGAATGTGTAAATGTTAATTA…
>gi|387823261:1296675-1297394 energy transducer tonB - Escherichia coli BL21(DE3), complete genome
ATGACCCTTGATTTACCTCGCCGCTTCCCCTGGCCGACGTTACTTTCGGTCTGCATTCATGGTGCTGTTGTGGCGGGTCT GCTCTATACCTCGGTACATCAGGTTATTGAACTACCTGCGCCTGCGCAGCCGATTTCTGTCACGATGGTTACGCCTGCTG ATCTCGAACCGCCACAAGCCGTTCAGCCGCCACCGGAGCCGGTGGTAGAGCCAGAACCGGAACCTGAGCCGATCCCCGAA CCGCCAAAAGAAGCACCGGTGGTCATTGAAAAGCCGAAGCCGAAACCTAAGCCAAAACCGAAGCCGGTGAAAAAGGTACA GGAGCAGCCAAAACGCGATGTCAAACCCGTAGAGTCGCGTCCGGCATCACCGTTTGAAAATACGGCACCGGCACG…
>gi|16445223:5030404-5031408 argC - Escherichia coli O157:H7 str. EDL933 chromosome, complete genome
ATGTTGAATACGCTGATTGTGGGTGCCAGCGGCTACGCTGGCGCAGAGCTAGTGACCTGTGTAAATCGCCATCCGCATAT GAACATAACCGCTTTGACTGTTTCAGCGCAAAGCAATGATGCGGGAAAGTTAATCTCCGATTTGCATCCGCAGCTAAAAG GCATCGTTGATCTGCCGTTGCAGCCGATGTCGGATATCAGCGAGTTTAGCCCTGGGGTGGACGTGGTGTTTCTCGCCACC GCCCATGAAGTTAGCCACGATTTAGCGCCGCAGTTTCTTGACGCGGGCTGCGTGGTGTTCGACCTTTCCGGCGCGTTTCG TGTTAACGACGCCACCTTCTATGAAAAATATTACGGCTTTACCCATCAATACCCGGAACTGCTGGAACAGGCAGC…
>VFG0709 espG（effector proteins of type III secretion system） - Rorf2 [Escherichia coli E2348/69] (VF0184)
TTAAGTGTTTTGTAAGTACGTTTCAGATGCGGCATACCTTGGTTGTAGCGCTCTTACCATTTCATCGATTGTACATTTCA CACCTTGCGGCACTTCATAAGAAGTCCTGTTCGTCAACATGCCCATCTCGTTGGGGCGGTCTTCTGGCGCCATTATCAGA ACCCCGGTATGGCTGGTAACATAAATGTTTCCATCTGATGATTGAGAGATACTGATGTTAATGCAAGCGTTAGGTGTATC TAACGATCTTTCCGCATTGTATTCACTGGCTTTAGAGATCCTTTCATGTGTCAACGTTAAGGCTGGCACATTGAAAGATT GATAGAAAGCCGAGCATATGGCCGTTGCTGCTTCTGGATGGCATAAAAATTCCACAACTTCAGCTTTCTGATTAT…
>VFG0734 espH（effector proteins of type III secretion system） - Orf18 [Escherichia coli E2348/69] (VF0183)
ATGCGTTATATAGGGAGGTGTATGATGTCGTCATCATTATCAGGTATAACATTCACTACTTCTTTGACAAGCCATGCGTC ATGGAATAAGTTGACCCGAACTCTTCATATATCGAATGATGATATAGTAGATGAACTGCAACTTAAAGCACGCATGCAGC AGCGTCACCACCGGGTTTTTGCAGGCATTGATGACTATTCAATTATCAATTTTCGTGGAAAAGATTATGCTGTCCGCTTC ATTAAAGATAAAGATAATTATGTGTACAAAGTAAATAAGATAACTCAGGAAAGTGGATGTTTCTCAAGGATATTTAGCTT TTTGTATGGAGGCGTTACGAAGGCCCTGGAAAGTAAATTAAATGAGAGACACATTACGCCACTGTCTTCAACCTG…
